# Supplementary material for: DiffCoEx: a simple and sensitive method to find differentially coexpressed gene modules
Source: BMC Bioinformatics. 2010 Oct 6;11:497. doi: 10.1186/1471-2105-11-497 (PMC2976757; doi:10.1186/1471-2105-11-497)
Supplement: Additional file 3 — Differentially coexpressed modules and enrichment analysis results. This Excel file has separate sheets for the gene lists for each of the differentially coexpressed modules and the results of the enrichment analysis conducted using GeneTrail. [file 1471-2105-11-497-S3.XLS]

## Sheet: black_module
ProbesetID	Gene_Symbol
1367492_at	Dnajc8
1367513_at	Tm9sf4
1367612_at	Mgst1
1367620_at	Atp5g3
1367646_at	Ctsb
1367660_at	Fabp3
1367683_at	Kpna2
1367696_at	Ifitm2
1367702_at	Acadm
1367750_at	Prpsap1
1367765_at	Tcn2
1367838_at	Cth
1367839_at	Fdft1
1367885_at	Pxmp2
1367938_at	Ugdh
1367942_at	Acp5
1368087_a_at	Ptpn21
1368091_at	Oplah
1368121_at	Akr7a3
1368180_s_at	Gsta2
1368209_at	Pdzk1ip1
1368253_at	Gamt
1368270_at	Apobec1
1368283_at	Ehhadh
1368339_at	S100g
1368354_at	Gstt1
1368355_at	Myo5b
1368378_at	Aldh1l1
1368397_at	Ugt2b36
1368409_at	Gstt2
1368430_at	Lgmn
1368467_at	Cyp4f1
1368497_at	Abcc2
1368545_at	Cflar
1368574_at	Adra1b
1368607_at	Cyp4a8
1368622_at	Fbp2
1368661_at	Slc13a2
1368821_at	Fstl1
1368915_at	Kmo
1369292_at	Hsd17b1
1369625_at	Aqp1
1369705_at	AI169634
1369799_at	Abat
1369873_at	Avpr2
1369958_at	Rhob
1370009_at	Apoc3
1370020_at	Slc25a10
1370235_at	Dbi
1370236_at	Ppt1
1370319_at	Ppif
1370320_at	Pbld
1370326_at	Pctk1
1370363_at	Ces3
1370397_at	Cyp4a3
1370482_at	Scnn1b
1370516_at	Slc15a3
1370549_at	Vps45
1370613_s_at	Ugt1a7
1370886_a_at	Klc1
1370902_at	Akr1b8
1370929_at	Lrpap1
1370964_at	Ass1
1371035_at	Gtf3a
1371089_at	Yc2
1371296_at	Sdhd
1371304_a_at	Myl6l
1371321_at	AI230604
1371392_at	Gpi
1371415_at	Uqcrh
1371441_at	Pea15a
1371479_at	Mettl7a
1371490_at	Hsbp1
1371502_at	Rbm42
1371526_at	Rnf10
1371548_at	Mrps25
1371590_s_at	Ubl5
1371598_at	BI278598
1371631_at	Eif1ad
1371645_at	Sdf2
1371691_at	Rarres2
1371700_at	Mfap4
1371717_at	Mfn1
1371741_at	Actr1a
1371749_at	RGD1306001
1371752_at	Rangrf
1371768_at	Ssu72
1371858_at	Ap1s1
1371936_at	Eif4a1
1371942_at	Gstt3
1371959_at	AI235236
1372078_at	Strap
1372133_at	Rras2
1372138_at	Cux1
1372232_at	Wbp1
1372264_at	Pck1
1372276_at	Agpat3
1372291_at	Oxa1l
1372297_at	Gsta4
1372340_at	MGC94725
1372441_at	Chd4
1372471_at	BI283728
1372475_at	AI410877
1372600_at	RGD1561069
1372642_at	BE113397
1372671_at	Rfk
1372672_at	Qprt
1372717_at	BI296012
1372726_at	Hist1h4b
1372761_at	AI228076
1372814_at	Sft2d2
1372820_at	BE109102
1372831_at	BE349838
1372838_at	AI227902
1372885_at	Cebpg
1372889_at	AI407489
1372893_at	Yipf1
1372901_at	BM386850
1372920_at	LOC680409
1372942_at	Exosc5
1373023_at	BF283704
1373048_at	Actr10
1373149_at	RGD1564579
1373150_at	Comtd1
1373186_at	Slain2
1373234_at	BI277492
1373253_at	Acbd4
1373309_at	BI281129
1373362_at	Uqcrc2
1373399_at	Wdr6
1373460_at	Dsm-1
1373524_at	AA946482
1373568_at	Bmi1
1373854_at	AI175795
1373947_at	Dpt
1374070_at	Gpx2
1374074_at	BF285292
1374183_at	Eapp
1374239_at	Farp2
1374254_a_at	Tmem205
1374268_at	AA859010
1374294_at	Srcap
1374310_at	Ppm1j
1374366_at	Slc39a4
1374462_at	Kifap3
1374527_at	Echdc2
1374547_at	Serf2
1374552_at	BF412718
1374600_at	Hist1h4b
1374608_at	Tatdn2
1374633_at	BF284700
1374675_at	BG374992
1374778_at	Ctsc
1374800_at	BI303627
1374822_at	BE118465
1374846_at	Hexim1
1374860_at	LOC684993
1374959_at	Nqo2
1375146_at	Slc25a39
1375211_at	Rnaset2
1375559_at	LOC686323
1375566_at	Agtrap
1375659_at	Sec61a2
1375660_at	2010-09-08
1375720_at	AI171785
1375896_at	Als2cr2
1375909_at	MGC108896
1375928_at	LOC689820
1375997_at	AA799503
1376051_at	Cryl1
1376094_at	Hint3
1376222_at	RGD1309307
1376226_at	BG377636
1376278_at	BI282100
1376602_a_at	Fbxo22
1376626_at	MGC94941
1376780_at	AI172311
1376962_at	Stra6
1377172_at	Gpsm2
1377198_at	AA891732
1377351_at	Susd3
1377821_at	BI284288
1380431_at	RGD1308772
1380905_at	AA893260
1382028_at	Pex19
1382200_at	Prr6
1382714_at	AA875186
1382959_at	AA891058
1383065_at	Nicn1
1384027_a_at	AI072042
1384028_at	AI072042
1385264_at	AA892746
1385805_at	AI071958
1386870_at	Glul
1386877_at	Ap2s1
1386898_at	Hspe1
1386960_at	Slc37a4
1386968_at	Ppp1r1a
1386985_at	Gstm1
1386991_a_at	Bad
1387022_at	Aldh1a1
1387023_at	Gstm3
1387108_at	Csnk2b
1387175_a_at	Bat3
1387188_at	Slc17a1
1387230_at	Slc12a3
1387253_at	Guca2b
1387336_at	Cml4
1387340_at	Rtn3
1387357_at	Tmlhe
1387599_a_at	Nqo1
1387672_at	Gnmt
1387783_a_at	Acaa1
1387826_at	Pdxk
1387871_at	BM389673
1387888_at	AA799768
1387919_at	Mfn2
1387955_at	Ugt2b3
1388102_at	Ltb4dh
1388112_at	Slc25a4
1388119_at	Hnrpa3
1388122_at	Gstp1
1388175_at	Clcnkb
1388314_at	Hmgn1
1388325_at	Atp6v1d
1388346_at	Tmem208
1388359_at	Eif4g2_predicted
1388371_at	Prkcsh
1388376_at	RGD1309710
1388427_at	Mxra8
1388516_at	LOC499235
1388561_at	AI412886
1388623_at	Ehd1
1388642_at	Ei24
1388779_at	Zfp180
1388788_at	Gcdh
1388821_at	AI010430
1388874_at	Mtss1
1388883_at	Pold4
1388918_at	Hdlbp
1389120_at	Kcnc3
1389135_at	Ctps2
1389230_at	AA818910
1389345_at	AI231218
1389347_at	Pitpnm1
1389406_at	BI296349
1389412_at	AA800693
1389445_at	Zfp688
1389692_at	Rab22a
1389705_at	Rag1ap1
1389767_at	RGD1304924
1389785_at	Acy3
1389967_at	Arl6ip1
1390101_at	Ccdc107
1390102_at	Dirc2
1390285_at	Efcab4a
1390563_at	Abca3
1390569_at	Cndp1
1390591_at	AI169163
1390638_at	Epha4
1392338_at	AA892989
1394228_at	AA893147
1398401_at	Tdrd3
1398860_at	Nedd8
1398900_at	Dctn3
1398930_at	Atp6v0b
1398971_at	RGD1307929
1398973_at	BI296499
1399037_at	Ttc19
1399068_at	LOC680815
1399106_at	Myeov2
1399130_at	Pigy
AFFX_Rat_GAPDH_M_at	Control

## Sheet: blue_module
ProbesetID	Gene_Symbol
1367453_at	Cdc37
1367455_at	Vcp
1367465_at	Dad1
1367479_at	Nola3
1367510_at	Txndc15
1367580_at	Rpl10a
1367589_at	Aco2
1367619_at	Pgrmc1
1367622_at	Atp5h
1367623_at	Rpl18
1367632_at	Glul
1367643_at	Bsg
1367704_at	Ap2b1
1367722_at	Dpp7
1367737_at	Fuca1
1367740_at	Ckb
1367747_at	Arl3
1367748_at	Arf5
1367778_at	Furin
1367825_at	Ralgds
1367835_at	Pcsk1n
1367850_at	Fcgr3
1367868_at	Adrm1
1367869_at	NM_057153
1367872_at	Ap1b1
1367925_at	Mvp
1367961_at	Klk1b3
1367967_at	Lepre1
1367995_at	Cat
1368000_at	C3
1368014_at	Ptges
1368033_at	Nolc1
1368074_at	Gale
1368081_at	Abca2
1368082_at	Slc4a2
1368152_at	Zdhhc7
1368217_at	Ralbp1
1368275_at	Sc4mol
1368387_at	Bdh1
1368414_at	Slc5a2
1368488_at	Nfil3
1368503_at	Gch1
1368548_at	Slc12a1
1368653_a_at	Park7
1368710_at	Mark2
1368756_at	Olah
1368785_a_at	Pitx2
1368863_at	Nme3
1368869_at	Akap12
1368877_at	Zfp354a
1368900_at	Thbd
1369065_a_at	Atp2a2
1369590_a_at	Ddit3
1369644_at	Lphn2
1369660_at	Defb1
1369798_at	Atp1b2
1369929_at	Psap
1369976_at	Dynll1
1370193_at	Ptp4a1
1370201_at	Calb1
1370219_at	Cyba
1370278_at	Atp5d
1370280_at	Hprt1
1370284_at	Atp5e
1370296_at	Scp2
1370310_at	Hmgcs2
1370317_at	Alg10b
1370364_at	Arfgap1
1370383_s_at	RT1-Db1
1370386_at	Ruvbl1
1370445_at	Pla1a
1370777_at	Ear11
1370809_at	Tubg1
1370862_at	Apoe
1370881_at	Tst
1370883_at	RT1-Da
1370895_at	Col5a2
1370954_at	P4ha1
1370967_at	BG374683
1370969_at	Hoxa5
1371021_at	Arsb
1371041_at	Ndufv2
1371043_a_at	Pou3f3
1371087_a_at	Mtap6
1371115_at	Ptpre
1371152_a_at	Oas1a
1371202_a_at	Nfib
1371212_at	Nrg1
1371350_at	Mat2a
1371358_at	Gpsn2
1371380_at	Pdha1
1371385_at	Psmg1
1371388_at	Pdhb
1371399_at	Prickle4
1371401_at	rCG_38334
1371449_at	Pin1
1371456_at	Abcf3
1371461_at	Fam54b
1371462_at	Igfbp4
1371465_at	Cttn
1371512_at	Bre
1371544_at	Erh
1371557_at	Thap4
1371564_at	Atp6v1e1
1371611_at	Ext2
1371615_at	Dgat2
1371641_at	RGD1562884
1371669_at	Dhx38
1371692_at	Mllt11
1371723_at	Rragc
1371732_at	Dpt
1371744_at	BF282993
1371784_at	Dnajc7
1371795_at	AA848795
1371803_at	Gm2a
1371810_at	BF284093
1371837_at	Ddx5
1371863_at	Pgs1
1371867_at	BE120836
1371918_at	Cd99
1371931_at	Gtf2i
1371968_at	Tmbim4
1371985_a_at	Bat5
1372130_at	Arfgef1
1372134_at	Chchd6
1372141_at	Pfdn2
1372155_at	Trim28
1372197_at	BI299775
1372214_at	Mrps33
1372218_at	Wdr12
1372241_at	Oaz1
1372249_at	Ywhaz
1372255_at	BF283284
1372275_at	BI296757
1372305_at	Copz2
1372317_at	Ehd1
1372323_at	AI103641
1372329_at	RGD1311435
1372341_at	Slc25a36
1372370_at	AI233741
1372397_at	Tiprl
1372423_at	Perp
1372449_at	AW253616
1372453_at	Dr1
1372479_at	AI175666
1372491_at	AI229647
1372529_at	BE116914
1372531_at	Ppfibp2
1372586_at	AI411995
1372588_at	Bles03
1372620_at	Anp32e
1372652_at	Foxo4
1372661_at	Tbl3
1372675_at	RGD1306954
1372706_at	Hexb
1372715_at	AA819349
1372719_at	BF283702
1372724_at	Grina
1372731_at	Rnf135
1372733_at	BM391852
1372749_at	AI009786
1372779_at	B3gnt2
1372793_at	Ssbp1
1372813_at	RGD1306682
1372839_at	Mrps35
1372845_at	Rpp21
1372858_at	AA900367
1372926_at	Timp3
1372944_at	Drg2
1372950_at	Bet1l
1373020_at	RGD1564452
1373025_at	C1qc
1373036_at	RGD1561455
1373039_at	AI600081
1373081_at	Baiap2
1373112_at	RGD1306873
1373158_at	Gpr146
1373165_at	BF404539
1373191_at	BG375890
1373210_at	Lamb1
1373214_at	Kdelc1
1373221_at	Diap1
1373245_at	Col4a1
1373364_at	Eif4g3
1373372_at	LOC501282
1373385_at	BF550271
1373405_at	AI410762
1373451_at	Rnaseh2b
1373479_at	Ppp3ca
1373517_at	Chuk
1373540_at	Hnrnpa2b1
1373584_at	BE113205
1373644_at	AW253720
1373681_at	Mpi
1373712_at	Prdm2
1373779_at	Mxd4
1373817_at	Ing4
1373883_at	BE102485
1373916_at	Ep300
1373921_at	LOC684538
1373949_at	Atp13a2
1373956_at	BF284313
1373962_at	Usp32
1373965_at	Ccdc124
1373966_at	Rai1
1373970_at	Il33
1374003_at	BM389589
1374012_at	Sypl2
1374061_at	Cd302
1374137_at	AA818055
1374176_at	RGD1308059
1374179_at	BF285334
1374197_at	AI177275
1374204_at	Wsb1
1374316_at	AI229612
1374385_at	Pcbp1
1374473_at	Ppp1r15b
1374485_at	AI137762
1374487_at	AI169579
1374496_at	RGD1310827
1374538_at	Pomgnt1
1374545_at	Rkhd2
1374567_at	Psrc2
1374584_at	Stk24
1374586_at	Arl15
1374640_at	Them4
1374681_at	AW914967
1374798_at	AA924151
1375062_at	RGD1561490
1375243_at	BE113157
1375307_at	Cbx6
1375315_at	BE098345
1375368_at	RGD1307773
1375516_at	Ndufc2
1375575_at	Camk2b
1375604_at	AI059443
1375666_at	Dmtf1
1375676_at	AA956897
1375687_at	BE097926
1375709_at	Sipa1
1375735_at	BF391294
1375851_at	Klhl8
1375870_a_at	Rbms1
1375879_at	BE111762
1375932_at	BF284677
1375974_at	AI406315
1375977_at	Cetn2
1376025_at	Prmt2
1376069_at	Psmd11
1376086_at	Ufsp2
1376130_a_at	Dtnb
1376131_a_at	Pelp1
1376177_at	Fam117a
1376181_at	Ncoa5
1376249_at	Fuca2
1376340_a_at	Tssc4
1376414_x_at	RGD1309414
1376487_at	Rhcg
1376494_at	Pole3
1376580_at	Fxn
1376590_at	AA818732
1376636_at	Tgfbr1
1376666_at	AI170864
1376766_at	Fmnl1
1376770_at	Efhd1
1376773_at	AI406968
1376808_at	BG672572
1376813_at	Mboat5
1376825_at	BF557258
1376874_a_at	Ap4b1
1376878_at	RGD1559896
1376919_at	RGD1562317
1376963_at	Dyrk2
1376975_at	AA849719
1377049_at	Pnpla7
1377166_at	Als2
1377213_at	BI280353
1377286_at	BM389208
1377310_at	BG374304
1377375_at	Aass
1380191_s_at	Txnl1
1381967_at	Rbm39
1382320_at	RGD1307315
1382849_at	AA893195
1383855_at	Degs2
1384164_at	BF290416
1384356_at	Fam151b
1385072_at	Galm
1385871_at	Dhx36
1386851_a_at	Ppt2
1386887_at	Cox5b
1386893_at	Grn
1386916_at	Aco1
1386950_at	Ppp1cb
1387129_at	Xrcc1
1387491_at	Gyk
1387542_at	Slc9a3
1387649_at	Camk2n2
1387675_at	Plau
1387813_at	Erbb2
1387863_at	Csde1
1387885_at	Fcgrt
1387890_at	Rps29
1387911_at	Rabggtb
1387967_at	Spink3
1388075_at	Acot7
1388109_at	Gpr116
1388180_at	Rnuxa
1388271_at	Mt2A
1388283_at	AB002169
1388294_at	Sdhd
1388301_at	Uqcrc1
1388306_at	BM383758
1388320_at	Spint2
1388326_at	Ndufs8
1388387_at	Ubac1
1388396_at	Stk25
1388423_at	RGD1302996
1388468_at	Cdc42se1
1388486_at	Dpp8
1388495_at	BI303583
1388506_at	Dsp
1388534_at	AA851369
1388550_at	Rad23b
1388552_at	Smpd1
1388559_at	Ube2m
1388577_at	BI274650
1388588_at	Mtvr2
1388615_at	Rap1a
1388651_at	Rchy1
1388664_at	Scrib
1388717_at	Pofut2
1388728_at	Laptm4b
1388742_at	AA945877
1388764_at	Iqgap1
1388830_at	Pkn2
1388870_at	Msi2
1388886_at	BM392240
1388931_at	Mrpl13
1388959_at	BI297049
1389010_at	Lta4h
1389027_at	Lman2l
1389080_at	Rbm14
1389109_at	Pip4k2a
1389136_at	Prkrir
1389144_at	Commd6
1389164_at	Herc3
1389252_at	AI102190
1389253_at	Vnn1
1389273_at	Atg4b
1389309_at	Sbno1
1389386_at	RGD1560717
1389444_at	Zdhhc20
1389534_at	Ube2e3
1389549_at	Prosc
1389572_at	Me3
1389581_at	Il33
1389761_at	BI297776
1389782_at	RGD1305587
1389784_at	Pogz
1389820_at	BF289041
1389845_at	BI282224
1389848_at	Arhgap23
1389878_at	BI296752
1389965_at	Tgoln1
1389970_at	RGD1310606
1390058_at	LOC361990
1390083_at	BI289090
1390119_at	Sfrp2
1390137_at	Traf4af1
1390161_at	Cyyr1
1390171_at	Fam76a
1390204_at	AI227856
1390403_at	BE108405
1390430_at	BF284190
1390433_at	Rcbtb1
1390453_at	AI599873
1390478_at	BE103926
1390488_a_at	Stk38
1390489_at	Syncrip
1390534_at	Smc5
1390536_at	BF551311
1390635_at	BE110246
1390647_at	Phtf2
1390699_at	RGD1311595
1392530_at	AI409545
1392919_at	BI297513
1392926_at	Lama1
1393915_at	Mboat5
1394118_at	Ate1
1398251_a_at	Camk2b
1398293_a_at	Ghsr
1398340_at	Ccndbp1
1398378_at	Gstk1
1398398_at	Hoxa10
1398753_at	Akr1a1
1398776_at	Rpn2
1398797_at	Hnrpk
1398809_at	Nde1
1398839_at	Txn1
1398868_at	Timm13
1398890_at	MGC93975
1398892_at	Npc2
1398893_at	Ndfip1
1398906_at	BM391354
1398913_at	Numa1
1398920_at	AI228651
1398921_at	Mrpl37
1398939_at	BF284885
1398982_at	MGC105830
1398990_at	BI281754
1399033_at	Cbfb
1399039_at	LOC689593
1399042_at	Atg4b
1399047_at	Mrpl27
1399059_at	Ezh1
1399063_at	Rbaf600
1399085_at	Zmpste24
1399091_at	Capzb
1399101_at	Rbm39
1399136_at	Lemd2

## Sheet: brown_module
ProbesetID	Gene_Symbol
1367496_at	Tm9sf2
1367511_at	Ncstn
1367549_a_at	Ap3d1
1367560_at	Arbp
1367611_at	Tkt
1367685_at	Rps27a
1367690_at	Ssr4
1367807_at	Plod1
1367823_at	Timp2
1367937_at	Miox
1367952_at	Lrp2
1367959_a_at	Scn1b
1367976_at	Tpp2
1368064_a_at	Ddc
1368402_at	Dync1li2
1368433_at	Sacm1l
1368526_at	Pex3
1368809_at	Cap1
1368862_at	Akt1
1368886_at	Map3k12
1369070_at	Pex12
1369081_at	Neu1
1369085_s_at	Snurf
1369133_a_at	Kcnc3
1369148_at	Hnf1a
1369174_at	Smad1
1369291_at	Agtr1a
1369323_at	Leprot
1369409_at	Nab1
1369481_at	Tnfsf4
1369554_at	Syngr2
1369779_at	Myo1d
1369954_at	Idh1
1369970_at	Vamp8
1370003_at	Eef2
1370073_at	Dnajc3
1370149_at	Asgr1
1370158_at	Myh10
1370208_at	Nr1h2
1370325_at	Gorasp2
1370371_a_at	Ceacam10
1370789_a_at	Prlr
1370884_at	Spr
1370942_at	Rasa3
1370993_at	Lamc1
1371345_at	AI008699
1371365_at	Ube2s
1371417_at	Uqcrq
1371418_at	Cct2
1371427_at	BG380709
1371516_at	Xpo7
1371543_at	Mtmr2
1371553_at	Mrpl36
1371588_at	AA686007
1371608_at	Mrps34
1371619_at	RGD1310352
1371622_at	Dph1
1371689_at	BE107334
1371758_at	Ufc1
1371769_at	Scamp2
1371838_at	Sfrs2
1371839_at	Sfrs2
1371920_at	Poldip2
1371945_at	Ube2l3
1371957_at	Imp4
1371981_at	Dscr3
1372027_at	AI009713
1372127_at	Ubap2
1372168_s_at	Igfbp6
1372220_at	BI278846
1372396_at	RGD1308026
1372467_at	Hs6st1
1372699_at	Zfp775
1372722_at	AI175031
1373029_at	Cops2
1373095_at	RGD1307597
1373101_at	Pigk
1373135_at	Aarsd1
1373194_at	BF282281
1373291_at	Dlc1
1373456_at	Rnf111
1373578_at	Trim2
1373784_at	Cct8
1373791_at	RGD1359127
1373920_at	AI175534
1374011_at	Ercc3
1374129_at	RGD1562933
1374156_at	BE108018
1374205_at	Purb
1374220_at	Ccny
1374258_at	Zfp764
1374266_at	Pcdh1
1374332_at	Ddx49
1374420_at	RGD1308874
1374457_at	Pomt2
1374551_at	Ifi35
1374557_at	Gpr177
1374599_at	Herc1
1374665_at	BG057541
1374712_at	Psmd11
1374845_at	AI176367
1374911_at	RGD1303142
1374995_at	Elmo3
1375027_at	AI407365
1375228_at	Brd2
1375435_at	RGD1311021
1375513_at	BG376846
1375892_at	Elavl1
1375934_at	Rnf128
1376010_at	Prpf4b
1376036_at	Flvcr2
1376075_at	Psen1
1376081_at	Lcmt2
1376117_at	Slc44a4
1376124_at	Iqub
1376161_at	Tmed4
1376192_at	Nat9
1376273_at	Rnasen
1376448_at	AI575081
1376454_at	Nek9
1376505_at	AA819112
1376589_at	BG380345
1376625_at	LOC691862
1376635_at	BF283341
1376638_at	Anks3
1376709_at	Slc39a8
1376723_a_at	AW142765
1376804_at	Myo6
1376837_at	H6pd
1376840_at	AI103040
1376930_at	BI294860
1377143_at	Slc35b1
1377173_at	BE104535
1377385_at	Arhgap27
1377523_at	BE113698
1377573_at	Ca5b
1383205_at	Dact2
1384008_at	AI555224
1386045_at	AA893205
1386618_at	Flywch1
1386972_at	Atn1
1387165_at	Maf
1387233_at	Hsd17b7
1387402_at	Myh9
1387448_at	Bet1l
1387654_at	Myo1c
1387781_at	Pmpcb
1387926_at	Sc5d
1387933_s_at	Podxl
1388022_a_at	Dnm1l
1388103_at	Tmem37
1388143_at	Col18a1
1388158_at	Bat1a
1388198_at	Nupl1
1388236_x_at	RT1-CE12
1388348_at	BI278590
1388421_at	BI295895
1388432_at	Optn
1388444_at	Ubxd2
1388458_at	Rfc4
1388474_at	Ube2i
1388542_at	Use1
1388566_at	Lasp1
1388614_at	Sf3b2
1388655_at	Ssna1
1388732_at	Slc35f5
1388774_at	Mbd2
1388861_at	Clptm1l
1388862_at	AI412143
1388897_at	Wdr5
1389070_at	Trim33
1389085_at	BI296359
1389178_at	Ngrn
1389196_at	LOC681367
1389209_at	Lmf2
1389231_at	Sgip1
1389234_at	Vwf
1389289_at	Ewsr1
1389318_at	Daam1
1389389_at	Ddx56
1389451_at	Gpr172b
1389463_at	Prkar1b
1389466_at	Ccdc6
1389496_at	Akap7
1389519_at	Psmd8
1389640_at	BM391811
1389667_at	LOC683897
1389738_at	Ung
1389777_at	Ribc1
1389867_at	BI281086
1389988_at	Kctd2
1390027_at	Usp8
1390049_at	Fhl1
1390116_at	AA899937
1390305_at	Prkcbp1
1390316_at	BF386271
1390514_at	N4bp2l2
1390524_at	Rnf12
1390614_at	BE112987
1391611_at	Kif12
1392047_at	Gpr125
1398249_at	Slc25a20
1398296_at	Gde1
1398299_at	Arhgef11
1398395_at	Itgb1bp1
1398780_at	Rabac1
1398849_at	H3f3b
1398863_at	Gnb2
1398983_at	Mrpl30
1398989_at	Son
1399001_at	BI285943
1399035_at	Polr3h
1399049_at	RGD1308917
1399083_at	Abhd11
1399151_at	Sap30l
1399155_at	LOC296637
AFFX_Rat_beta-actin_M_at	#NAME?
AFFX_Rat_GAPDH_5_at	#NAME?

## Sheet: green_module
ProbesetID	Gene_Symbol
1367468_at	Scand1
1367508_at	RGD1565784
1367559_at	Ftl1
1367576_at	S41066
1367672_at	Hsd17b4
1367720_at	Alad
1367793_at	Ddt
1367897_at	Acadvl
1367909_at	Dcxr
1367917_at	Cyp2d2
1367997_at	Clpb
1368041_at	Synj2bp
1368059_at	Crym
1368129_at	Sfmbt1
1368191_a_at	Slc22a1
1368265_at	Cyp2t1
1368317_at	Aqp7
1368329_at	Slc22a6
1368330_at	Aatf
1368521_at	Napsa
1368658_at	Cntf
1368794_at	Haao
1368882_at	St6galnac3
1369286_at	Proc
1369909_s_at	Tmem150
1369989_at	Pnpo
1370060_at	Slc25a11
1370821_at	Tpmt
1370842_at	Bckdk
1371384_at	Btf3
1371437_at	Sec13
1371811_at	Bscl2
1371813_at	Hirip3
1371881_at	Znhit2
1371912_at	Ndufs7
1371916_at	MGC105753
1371946_at	RGD1303130
1371962_at	Tufm
1371974_at	Phyhd1
1371990_at	LOC681944
1372083_at	Polr2b
1372104_at	BF289002
1372554_at	Tmem131
1372562_at	MGC94207
1372611_at	RGD1305274
1372996_at	AI411245
1373013_at	Paip2
1373058_at	Tmem30a
1373134_at	Fahd2a
1373162_at	LOC681708
1373198_at	RGD1311098
1373398_at	Trim37
1373535_at	Enah
1373585_at	LOC500688
1373667_at	Ccbl1
1373675_at	Glrx2
1373693_at	Gprc5c
1373874_at	Sgpp1
1373967_at	AI229311
1373978_at	Ncbp1
1373982_at	RGD1306595
1374455_at	AI599343
1374460_at	Cops7a
1374467_at	Trap1
1374475_at	Abhd1
1374512_at	LOC684314
1374558_at	AI010316
1374790_at	Gnptg
1374892_at	Sat2
1375279_at	Sertad2
1375436_at	Naprt1
1375697_at	RGD1307736
1376110_at	Rpp25
1376570_at	Cct5
1376576_at	Dusp11
1376655_at	AA850435
1376678_at	Apbb2
1376797_at	Csrp2bp
1377141_at	AI103397
1377179_at	Pqlc2
1377206_at	Lhx1
1379429_at	AI045807
1380360_at	Oma1
1382061_at	Ldhd
1382492_a_at	Hsd17b8
1386894_at	Hspd1
1386984_at	Smad4
1387778_at	Sdf4
1387780_at	Dnaja2
1387883_a_at	BG668902
1388211_s_at	Acot2
1388244_s_at	Rpsa
1388358_at	Etfb
1388380_at	Samm50
1388382_at	LOC361985
1388395_at	G0s2
1388853_at	Mrpl54
1389025_at	Taf11
1389216_at	AW523499
1389260_at	Ubxd1
1389481_at	RGD735065
1389739_at	Neurl2
1389793_at	AW434402
1390214_a_at	Ciz1
1390224_at	BM387978
1390447_at	BI295918
1393061_at	MGC95155
1393894_at	AW142784
1394316_a_at	Tspan5
1398349_at	Ak2
1398837_at	Tceb2
1398854_at	Rpl24
1398969_at	BE104323
1399065_at	Rbpms2
1399146_at	Dolk
1399165_a_at	Ccdc97

## Sheet: orange_module
ProbesetID	Gene_Symbol
1367633_at	Glul
1367673_at	Selenbp1
1367849_at	Sdc1
1367969_at	Prdx6
1369100_at	NM_134375
1369289_at	Hnf4a
1369943_at	Tgm2
1370019_at	Sult1a1
1370358_at	Tpcn1
1370615_at	LOC286989
1370690_at	Hspa9
1370804_at	Gabarap
1370952_at	Gstm2
1371012_at	Hacl1
1371412_a_at	Nrep
1371542_at	Tuba4a
1371786_at	Trim35
1372031_at	AI407821
1372439_at	Col4a1
1373480_at	Hspa12a
1373749_at	Snta1
1375729_at	Epha4
1376060_at	BF416794
1377073_at	BE109756
1386904_a_at	Cyb5
1387190_at	Dgka
1387669_a_at	Ephx1
1387759_s_at	Ugt1a6
1388596_at	Cotl1
1388989_at	Rpl22l1
1389274_at	Dcakd
1389809_at	Tmepai
1390865_at	Cadps2
1391409_at	Amn
1392534_at	BI274101
1398345_at	BM389225
1398359_at	Rnf181
1399019_at	Abhd4

## Sheet: purple_module
ProbesetID	Gene_Symbol
1367644_at	Adcy6
1367656_at	Psmb7
1367716_at	Itfg1
1367824_at	Fnta
1367864_at	Pfkm
1367876_at	Ipo13
1367921_at	Ilkap
1367939_at	Rbp1
1368016_at	Pecr
1368078_at	Esm1
1368100_at	Pcyt2
1368486_at	Irs3
1368568_at	Aqp2
1368676_at	Dync2h1
1368903_at	Strbp
1369664_at	Avpr1a
1369723_at	Xylt2
1369757_at	Itpkb
1369934_at	Ppib
1369973_at	Xdh
1370098_at	Vamp7
1370100_at	Pik3r2
1370143_at	Smo
1370176_at	Trak2
1370215_at	C1qb
1370287_a_at	Tpm1
1370878_at	Urod
1371136_at	Ppm1b
1371323_at	Ndufa4
1371343_at	Srpr
1371346_at	Ndufb6
1371444_at	Lass2
1371473_at	Clptm1
1371525_at	Slc12a7
1371552_at	BF400684
1371558_at	Nisch
1371610_at	AI411017
1371636_at	Ankrd13c
1371638_at	Rnf7
1371715_at	MGC112883
1371755_at	AA799607
1371834_at	Dctn2
1371864_at	AW524563
1371868_at	Bcas2
1371874_at	Usp19
1371925_at	Atp13a1
1371982_at	Dpy30
1372140_at	Ccdc28a
1372203_at	Snx27
1372233_at	Ergic3
1372269_at	Med6
1372287_at	Mtmr6
1372394_at	Hectd1
1372400_at	RGD1563853
1372444_at	AW918352
1372463_at	Fcho2
1372464_at	Copg
1372473_at	Tjp1
1372582_at	AI407847
1372597_at	Mrpl14
1372617_at	Btbd2
1372693_at	Hnrnpa1
1372777_at	BM385774
1372865_at	Zfp364
1373017_at	Suclg2
1373034_at	Wrb
1373099_at	Pigs
1373270_at	Wipi1
1373407_at	BM386604
1373430_at	BG378867
1373431_at	Lrrc8d
1373443_a_at	Ankra2
1373507_at	Acbd5
1373626_at	AI102507
1373763_at	Zbtb43
1373812_at	Cdkn1b
1373843_at	BE107419
1373934_at	Rassf3
1373936_at	Rnf44
1373968_at	RGD1561940
1374059_at	AI177428
1374086_at	Arhgap21
1374214_at	AI235359
1374299_at	Dhx9
1374318_at	Brcc3
1374339_at	BI303362
1374501_at	G3bp2
1374529_at	AI406660
1374531_at	AA926305
1374562_at	RGD1311429
1374676_at	AA818911
1374682_at	Sox13
1374746_at	AA891922
1374765_at	BI288055
1374820_at	AI598946
1374864_at	Spry2
1374879_x_at	Larp5
1374903_at	Gcnt2
1374938_at	Zw10
1375011_at	AA818819
1375106_at	Amn
1375215_x_at	Pgpep1
1375714_at	BI289124
1375843_at	Ids
1375904_at	AI011285
1376194_at	BM384889
1376214_at	Mmachc
1376587_at	Fbxo11
1376608_at	AI236535
1376662_at	BF390141
1376672_at	AW533083
1376805_at	BF559331
1376944_at	AI407163
1377098_at	BF283365
1377731_at	RGD1560600
1379853_at	LOC685284
1381489_at	BE114007
1382005_at	BI280285
1382255_at	BE110785
1383100_at	Fam18b
1383233_at	BI289032
1383949_at	Med13l
1384584_at	AA892774
1386891_at	Pebp1
1387126_at	Atp2c1
1387178_a_at	Cbs
1387434_at	Slc22a4
1387470_at	Cldn1
1387775_at	Gtf2a2
1387793_at	Slc9a3r1
1387820_at	Klk7
1388167_at	BE099050
1388362_at	Ndufa13-ps
1388472_at	AI177860
1388497_at	Them2
1388716_at	Ehmt2
1388737_at	Pbrm1
1388796_at	Gosr1
1388800_at	Rab5a
1388809_at	Smpdl3a
1388929_at	AI011716
1388983_at	RGD1305045
1389001_at	AW433944
1389043_at	Adck4
1389147_at	BE116020
1389329_at	Lgals8
1389354_at	LOC365960
1389384_at	Hrpap20
1389554_at	AA956784
1389558_at	LOC500034
1389601_at	BI293610
1389623_at	Atf1
1389964_at	Ndufab1
1390234_at	Sf3b1
1390439_at	Ebag9
1390529_at	Cd83
1390530_at	AI169239
1390628_at	AI010275
1390709_at	Trio
1390711_at	AW535406
1391880_at	AA893670
1391981_at	AI639181
1393239_at	Mtfr1
1398247_at	Lonp1
1398319_at	AI071000
1398355_at	Trpm7
1398762_at	Sdcbp
1398768_at	Rbbp7
1398843_at	Vapa
1398864_at	Ube2g1
1398915_at	RGD1309735
1398947_at	Pum2
1399046_at	Top1
1399050_at	AI232106
1399062_at	BI301008
1399143_at	Ube2n

## Sheet: red_module
ProbesetID	Gene_Symbol
1367569_at	Rpsa
1367639_a_at	Rps2
1368084_at	Dnase1
1368085_at	Gchfr
1368386_at	Grb2
1368890_at	Gnpat
1369249_at	Ank
1369485_at	Acot12
1369814_at	Ccl20
1371188_a_at	Ubtf
1371539_at	Nola2
1373021_at	AI171823
1373067_at	Ctnnb1
1373078_at	Ahcyl2
1373365_at	Cmpk1
1373605_at	RGD1307844
1374181_at	Rbmx
1374210_at	Nsmce1
1375026_at	Calml4
1375119_at	Nedd4
1375941_at	Baiap2l1
1383075_at	BI295861
1384240_at	Agtr1a
1386859_at	Tkt
1387013_at	Tmem27
1387492_at	Slco2a1
1387867_at	BG672075
1387962_at	Zfp180
1388469_at	AA945615
1388756_at	Ppcs
1388759_at	BM389875
1389918_at	BM391364
1390449_at	BI289132
1398812_at	Psmb1
1398935_at	AI009819
1399145_at	Gpr107

## Sheet: yellow_module
ProbesetID	Gene_Symbol
1367456_at	Ube2d3
1367464_at	Siahbp1
1367516_at	Dtnbp1
1367533_at	Elp2
1367546_at	Mrpl43
1367603_at	Tpi1
1367637_a_at	Ppp1cc
1367669_a_at	Map1lc3b
1367678_at	Sdha
1367689_a_at	Cd36
1367730_at	Uso1
1367731_at	Gnb1
1367760_at	Map2k1
1367798_at	Ahcy
1367806_at	Gls
1367810_at	Slc6a8
1367836_at	Cpt1a
1367877_at	Slc11a2
1367891_a_at	Casp2
1367892_at	Pdk2
1367910_at	Smad4
1367927_at	Phb
1368030_at	Gnai3
1368039_at	Synj2bp
1368046_at	Slc31a1
1368068_a_at	Pacsin2
1368147_at	Dusp1
1368203_at	Scnn1a
1368213_at	Por
1368272_at	Got1
1368281_at	Dpep1
1368296_at	Slco2b1
1368388_at	Maf
1368424_at	Ikbkb
1368444_at	Sgta
1368537_at	Dctn4
1368551_at	Prps2
1368573_at	Kpnb1
1368644_at	Spata6
1368665_at	Ufd1l
1368808_at	Cap1
1368814_at	Aldh6a1
1368820_at	Nfyc
1368832_at	Akt2
1368838_at	Tpm4
1368848_at	Lman1
1368859_at	Ppm1a
1368868_at	Akap12
1368908_at	Anxa4
1368924_at	Ghr
1368929_at	Nploc4
1368941_at	Ptger4
1368943_at	Rnase4
1368947_at	Gadd45a
1368948_at	Msn
1368953_at	Ugcgl1
1368960_at	Lgals8
1368963_at	Mxi1
1368984_at	2010-09-02
1368989_at	Timp3
1368994_a_at	Garnl1
1369002_at	Soat1
1369010_at	Chek2
1369032_at	Blcap
1369059_at	NM_053705
1369061_at	Gsr
1369063_at	Anp32a
1369069_at	Akap1
1369077_at	Asah1
1369088_at	Erbb3
1369099_at	Slc30a1
1369152_at	Ppp3r1
1369177_at	Pi4k2a
1369201_at	Mgat3
1369218_at	Met
1369220_at	Dnm1l
1369234_at	Slc20a2
1369278_at	Gna12
1369308_at	Stx3
1369312_a_at	Csnk1a1
1369313_at	Fhl2
1369319_at	Arl6ip5
1369327_at	Pdzd2
1369344_at	Wdr7
1369352_at	Hipk3
1369382_at	Mertk
1369402_at	Adnp
1369421_at	Top1
1369451_a_at	Kcnj1
1369452_a_at	Picalm
1369454_at	Vdr
1369476_at	Efnb1
1369496_at	Ptpn12
1369501_at	Zfp260
1369508_at	Kcnj15
1369526_at	Acadsb
1369528_at	Smad3
1369560_at	Gpd1
1369568_at	Stx6
1369571_at	Golph3
1369596_at	Il2
1369597_at	Vapb
1369629_at	Adk
1369635_at	Sord
1369642_at	BM392366
1369643_a_at	Lphn2
1369647_at	Calcrl
1369650_at	Pak2
1369653_at	Tgfbr2
1369667_at	Vps52
1369675_at	Itpr2
1369689_at	Nsf
1369700_at	Clcn7
1369703_at	Epas1
1369714_at	Dnajc14
1369718_at	Ssr3
1369720_at	Myo1b
1369729_at	Arl5a
1369733_at	Ctnnb1
1369734_at	Acox3
1369736_at	Emp1
1369791_at	Clcn4-2
1369793_a_at	Mcam
1369822_at	Kit
1369828_at	Csf2rb
1369854_a_at	Ceacam1
1369922_at	P76
1369962_at	Atic
1369966_a_at	Rps24
1369967_at	Cs
1370032_at	Slc9a3r1
1370050_at	Atp2b1
1370081_a_at	Vegfa
1370087_at	Rab2a
1370089_at	Ppargc1a
1370114_a_at	Pik3r1
1370121_at	Add1
1370129_at	Mgea5
1370130_at	Rhoa
1370134_at	Slc33a1
1370135_at	Cav2
1370136_at	Lbr
1370141_at	Mcl1
1370144_at	Gtpbp4
1370147_at	Acmsd
1370164_at	Hadha
1370168_at	Ywhaq
1370188_at	Sfrs10
1370243_a_at	Ptma
1370258_at	Bzw2
1370266_at	Parva
1370340_x_at	Tpm3
1370428_x_at	RT1-Aw2
1370485_a_at	Bcl2l1
1370525_at	Ube2d2
1370527_a_at	L07578
1370529_a_at	Pld1
1370542_a_at	Elf1
1370543_at	U76557
1370553_at	Epim
1370573_at	Sardh
1370662_a_at	Ap2b1
1370665_at	Hyou1
1370680_at	Stau2
1370714_a_at	St6gal1
1370717_at	Ap1gbp1
1370719_a_at	Clcc1
1370725_a_at	G6pc
1370728_at	Il13ra1
1370746_at	Prkacb
1370752_a_at	Trp53
1370780_at	Rab31
1370792_at	Mapre1
1370844_at	Hnrpf
1370875_at	Ezr
1370951_at	Ppap2b
1370955_at	Adam10
1371019_at	Trib1
1371028_at	Tgoln1
1371051_at	Grinl1a
1371059_at	Prkar2a
1371066_at	Snrk
1371090_at	Scamp2
1371103_at	Rab6a
1371108_a_at	Atp1a1
1371117_at	Adam32
1371139_at	Pls3
1371168_at	Mpp2
1371186_at	Itga6
1371254_at	Uqcrfs1
1371311_at	Sdhc
1371340_at	Rplp2
1371405_at	RGD1565095
1371430_at	Dag1
1371448_at	AI599295
1371469_at	Chp
1371471_at	Gltscr2
1371507_at	BM384151
1371572_at	App
1371593_at	BI296121
1371605_at	Ndufa12
1371623_at	LOC685888
1371647_at	Tm9sf3
1371659_at	Rhoc
1371685_at	Kbtbd2
1371687_at	Canx
1371693_at	LOC681996
1371698_at	Eftud2
1371733_at	BG667965
1371869_at	Psma7
1371871_at	Rab12
1371900_at	Cugbp1
1371922_at	AI169140
1371939_at	Caprin1
1371944_at	Ube2l3
1371949_at	AI229287
1371966_at	Pcmt1
1371971_at	RGD1560212
1371972_at	Unc84b
1371978_at	Osbpl9
1371996_at	AI232384
1372020_at	Tom1
1372063_at	BG377807
1372095_at	BF281867
1372117_at	Mtmr10
1372124_at	Eif4b
1372157_at	Bola1
1372181_at	Rpa1
1372184_at	RGD1309188
1372279_at	Bcl2l13
1372288_at	Zmiz2
1372335_at	LOC682105
1372336_at	BE115454
1372362_at	Galk2
1372381_at	BM383457
1372402_at	Nans
1372421_at	Aga
1372430_at	RGD1311739
1372437_at	Skp1a
1372442_at	BG673216
1372457_at	Mtus1
1372480_at	Zfp462
1372506_at	Psme3
1372511_at	Dazap2
1372513_at	Rac1
1372571_at	2010-03-02
1372605_at	Gatad1
1372606_at	BM390528
1372612_at	Dynll2
1372665_at	Psat1
1372678_at	Zfp828
1372713_at	Setd3
1372739_at	Tspan31
1372744_at	Pkp4
1372770_at	BF281357
1372778_at	AA799420
1372828_at	Msrb2
1372883_at	BE109061
1372946_at	RGD1562747
1373127_at	BM383645
1373140_at	AA851740
1373142_at	Ghitm
1373157_at	Usp47
1373196_at	Efha2
1373237_at	BI281233
1373303_at	Sfrs2ip
1373312_at	BI295064
1373335_at	Zdhhc9
1373338_at	AI175767
1373374_at	Lmo4
1373470_at	Ctnnb1
1373508_at	Selt
1373541_at	Arhgef17
1373615_at	Frzb
1373654_at	Anxa8
1373673_at	BF284593
1373678_at	BE098848
1373748_at	Pdzrn3
1373792_at	Actr1b
1373837_at	Fts
1373871_at	Supt7l
1373955_at	Ranbp5
1373998_at	BM389853
1374010_at	BI275032
1374171_at	AI170507
1374177_at	Taf13
1374188_at	Tloc1
1374233_at	Fam45a
1374286_at	AA996836
1374312_at	Uck1
1374325_at	AI180129
1374349_at	Ctdspl
1374351_at	AI044117
1374362_at	Zfp821
1374405_at	Hnrpa3
1374426_at	Uqcrb_predicted
1374437_at	Nars
1374438_at	Otud4
1374509_at	BI275722
1374516_at	Ctf8
1374656_at	Exoc3
1374758_at	BM387112
1374837_at	Bcl7c
1374848_at	Gtf3c6
1374956_at	Pcm1
1375031_at	AI171653
1375047_at	Spata5
1375057_at	BG377313
1375064_at	AI104736
1375080_at	Slc25a45
1375117_at	Akt1s1
1375123_at	Sox4
1375137_at	Arpc2
1375140_at	LOC680445
1375193_at	Lrp11
1375200_at	RGD1310994
1375248_at	Klf2
1375252_at	Smg5
1375253_at	Nfe2l1
1375254_at	Slc35a1
1375271_at	Nek9
1375295_at	Cs
1375323_a_at	Bat3
1375335_at	Hsp90ab1
1375342_at	Nfic
1375392_at	BF405277
1375421_a_at	Pja2
1375422_at	AI710284
1375425_at	Ift20
1375444_at	Ap3d1
1375449_at	BI296717
1375459_at	Srpk2
1375460_at	Lsm12
1375461_at	Atp5sl
1375473_at	BI296644
1375497_at	BE107853
1375524_at	Arid1a
1375540_at	Cdkn2aipnl
1375547_at	Thap11
1375560_at	RGD1310475
1375590_at	AA894335
1375627_at	RGD1307791
1375630_at	MGC72932
1375636_at	AI600042
1375641_at	Arpc5l
1375642_at	Ube2b
1375657_at	BE107438
1375672_at	BG380279
1375681_at	RGD1304881
1375700_at	Klhl22
1375705_at	AI103622
1375716_at	Ifngr2
1375749_at	Sec3l1
1375756_at	RGD1305081
1375881_at	LOC680058
1375912_a_at	Galnt2
1375968_at	Ctnna2
1376009_at	BI300199
1376053_at	BM385144
1376059_at	AI716607
1376137_at	Plekhb2
1376157_at	Uba6
1376272_s_at	AI178914
1376303_a_at	Mbrl
1376439_at	BF403552
1376463_at	AA955579
1376478_at	BF401684
1376502_at	RGD1309228
1376528_at	Med16
1376559_at	Rpia
1376571_at	Tmem42
1376594_at	Vezf1
1376606_a_at	Eny2
1376767_at	Gpr116
1376789_at	AI410679
1376842_at	BF395964
1376862_at	Ube4b
1376867_at	Hspc159
1376901_a_at	Elfn2
1376991_at	BE095620
1377006_at	Cct6a
1377044_at	AW143175
1377174_at	Sbf1
1377176_at	BG381076
1377211_at	LOC288913
1377345_at	AI502211
1377498_at	Ampd2
1377524_at	RGD1307155
1377966_at	BI275560
1379434_at	Fgd1
1379550_a_at	Gtf2ird1
1379727_at	AI598320
1380142_at	Hoxb8
1380293_at	LOC361346
1380513_at	Rpap2
1382615_at	Sec61a1
1382841_at	Tssc4
1383080_at	BI292252
1383096_at	AI235240
1383180_at	Ppp1r2
1383443_at	LOC498685
1383464_at	Pex19
1383698_at	Pdha1
1383877_a_at	AW433647
1384201_at	Cs
1384609_a_at	RGD1311456
1385011_at	Smarca4
1385050_at	Zfp292
1385273_at	AA859665
1385402_at	Galnt2
1385561_at	Pex1
1385790_at	2010-03-05
1385807_at	Gpr125
1385814_at	Map3k3
1385889_at	RGD1565095
1386166_at	Atp6v1g3
1386762_at	Snx18
1386876_at	Adcy6
1386889_at	Scd2
1386896_at	Khdrbs1
1386906_a_at	2010-09-09
1386922_at	Ca2
1386932_at	Gls
1386954_at	Ak2
1386958_at	Txnrd1
1386961_at	Pfkm
1387003_at	Luzp1
1387040_at	Mal
1387072_at	Wnk1
1387130_at	Slc40a1
1387183_at	Crot
1387258_a_at	Pcmt1
1387287_a_at	Abcc9
1387301_at	Fgf1
1387345_at	NM_023986
1387346_at	Itgb1
1387353_at	Akt2
1387354_at	Stat1
1387371_at	Cdc25a
1387373_at	Pde4dip
1387388_at	Chp
1387389_at	Ramp3
1387392_at	Mllt4
1387405_at	NM_020083
1387411_at	NM_020085
1387417_a_at	Sh2bpsm1
1387420_at	Clic4
1387428_at	Cacnb1
1387436_at	2010-09-07
1387440_at	Ireb2
1387443_at	Btbd14b
1387447_at	Arf3
1387458_at	Rnf4
1387480_at	Notch2
1387495_at	Tle4
1387499_a_at	Pdcl
1387502_at	Stk17b
1387513_at	Pscd3
1387521_at	Pdcd4
1387600_at	Gabrp
1387613_at	Npy2r
1387616_at	Pdgfc
1387624_at	Usf1
1387629_at	Bspry
1387630_at	Elovl5
1387641_at	Rab5a
1387651_at	Aqp1
1387655_at	Cxcl12
1387663_at	Gmfb
1387664_at	Atp6v1b2
1387690_at	Casp3
1387695_at	Cdc42bpb
1387709_at	Figf
1387729_at	Ggt5
1387755_s_at	Tgoln1
1387757_at	Lmbrd1
1387774_at	Ywhaz
1387779_at	Mybbp1a
1387785_at	Mtpn
1387786_at	Mtpn
1387810_at	Keap1
1387833_at	Tmprss2
1387840_at	Acp1
1387841_at	Exoc5
1387844_at	Lasp1
1387847_at	Pik3cb
1387848_at	Hmgcr
1387858_at	Ppp4r1
1387878_at	Glud1
1387882_at	AI071565
1387887_at	AA874811
1387909_at	Abi2
1387918_at	Tpm3
1387927_a_at	Olfm1
1387976_at	Slc9a3r2
1387979_at	Golgb1
1387986_at	Scnn1g
1388027_a_at	Rtn4
1388036_a_at	Mllt4
1388059_a_at	Slc11a2
1388070_a_at	Akap1
1388089_a_at	Rnf4
1388104_at	Lgr4
1388125_a_at	Klc1
1388161_at	Adam10
1388178_at	Ncoa3
1388196_at	Nckap1
1388206_a_at	Eif5
1388230_at	Jub
1388233_at	Cish
1388251_at	Prkci
1388355_at	Rbm17
1388367_at	Pole4
1388370_at	Ccni
1388405_at	Ckap5
1388473_at	BF418041
1388575_at	AA943740
1388587_at	Ier3
1388669_at	Sf3a3
1388724_at	Cdc40
1388762_at	Iqgap1
1388793_at	Pigq
1388808_at	Polr2a
1388814_at	Ddx19
1388848_at	RGD1308350
1388850_at	BG671521
1388892_at	Rab2b
1388980_at	MGC72560
1388981_at	LOC503165
1389013_at	Rpl7l1
1389063_at	Xpo6
1389105_at	Dag1
1389107_at	Cgnl1
1389174_s_at	Taf6
1389177_at	Perp
1389229_at	Acpl2
1389249_at	Ctr9
1389288_at	Ndufa2
1389290_at	Dnajc10
1389292_at	Rab18
1389316_at	Usp9x
1389380_at	AI012181
1389390_at	Gatad1
1389520_at	Wdr1
1389570_at	Skip
1389720_at	BI274428
1389728_at	Meis2
1389818_at	AA997712
1389837_at	Rnf187
1389897_at	Cops7a
1389908_at	BE107167
1389930_at	Hspa9
1389935_at	RGD1309310
1389941_at	Arl2bp
1389961_at	Sdccag3
1390019_at	H3f3b
1390040_at	Bre
1390113_a_at	Larp1
1390133_at	Bnip2
1390152_at	Tmed7
1390176_at	RGD1562236
1390350_at	Smap2
1390380_at	BE116633
1390392_at	BI301527
1390422_at	Pxk
1390486_at	Usp32
1390500_at	Aftph
1390555_at	Socs5
1390585_at	Masp1
1390706_at	Spnb2
1391559_at	Tlcd1
1391572_at	Cars
1392484_at	AA892339
1393055_at	Pkn2
1393113_at	AA957578
1393516_at	AA892335
1393669_at	rCG_48149
1394292_at	Mrpl37
1394323_at	Cdk5r2
1398242_at	Ppp5c
1398281_at	Ocln
1398285_at	Ak3l1
1398303_s_at	Tpm3
1398311_a_at	Kidins220
1398321_a_at	Col12a1
1398334_a_at	Commd9
1398763_at	Timm23
1398790_at	Ppp2ca
1398791_at	Txnrd1
1398817_at	Arf1
1398822_at	Gdi2
1398823_at	Tsnax
1398824_at	Tmed2
1398825_at	Rab11b
1398833_at	Mbtps1
1398838_at	Rab7
1398847_at	Nudt4
1398856_at	Psma2
1399026_at	Paip2
1399043_at	Capza2
1399045_at	Galnt1
1399057_at	BE109080
1399117_at	RGD1311745
1399118_at	RGD1564778
1399148_s_at	Glt25d1
1399150_at	Fam116a
1399153_at	Rab5b
AFFX_Rat_beta-actin_5_at	Control
AFFX_Rat_Hexokinase_3_at	Control

## Sheet: UNCLUSTERED
ProbesetID	Gene_Symbol
1367452_at	Sumo2
1367454_at	Copb2
1367457_at	Becn1
1367458_at	Lypla2
1367459_at	Arf1
1367460_at	Gdi2
1367461_at	Copb1
1367462_at	Capns1
1367463_at	Phb2
1367466_at	Prpf8
1367467_at	Iscu
1367469_at	BG667162
1367470_at	Sar1a
1367471_at	Polr2e
1367472_at	BG153295
1367473_at	Tomm22
1367474_at	LOC685144
1367475_at	Cdc42
1367476_at	Srp14
1367477_at	Mrpl53
1367478_at	Htra2
1367480_at	rCG_33565
1367481_at	Vps28
1367482_at	Anapc11
1367483_at	RGD1309148
1367484_at	Ube2e2
1367485_at	Tcea1
1367486_at	Zfp289
1367487_at	B4galt3
1367488_at	Ankrd17
1367489_at	BE114147
1367490_at	AI102046
1367491_at	Api5
1367493_at	RGD1560212
1367494_at	RGD1310899
1367495_at	AI412457
1367497_at	Ptdss1
1367498_at	Ythdf1
1367499_at	Slc35c1
1367500_at	Shfm1
1367501_at	Srp72
1367502_at	Mrpl21
1367503_at	Bcap31
1367504_at	AI411286
1367505_at	Zfp644
1367506_at	mrpl11
1367507_at	Nudt22
1367509_at	Gtf2h5
1367512_at	Chmp5
1367514_at	LOC361635
1367515_at	Cnot7
1367517_at	BG373057
1367518_at	BI274976
1367519_at	Osbpl2
1367520_at	Apoa1bp
1367521_at	BI281185
1367522_at	F8a
1367523_at	Trappc2l
1367524_at	Zfp592
1367525_at	AI179833
1367526_at	Mrps26
1367527_at	AI600258
1367528_at	Fbxw8
1367529_at	Derl1
1367530_at	AI412967
1367531_at	Eif4h
1367532_at	Dazap2
1367534_at	Rabgap1
1367535_at	Irf2bp1
1367536_at	Apip
1367537_at	Eif4enif1
1367538_at	BF284303
1367539_at	AI170357
1367540_at	Zfyve26
1367541_at	Mettl5
1367542_at	AI411793
1367543_at	LOC685079
1367544_at	Rnf111
1367545_at	Rabgap1
1367547_at	Zmym2
1367548_at	Suds3
1367550_a_at	Tm2d1
1367551_a_at	RGD1306410
1367552_at	Svs4
1367553_x_at	Hbb
1367554_at	Scgb2a1
1367555_at	Alb
1367556_s_at	Alb
1367557_s_at	Gapdh
1367558_x_at	Andpro
1367561_at	Rpl27
1367562_at	Sparc
1367563_at	Sparc
1367564_at	Nppa
1367565_a_at	Fth1
1367566_at	Scgb1a1
1367567_at	Rpl6
1367568_a_at	Mgp
1367570_at	Tagln
1367571_a_at	Igf2
1367572_at	Myl3
1367573_at	Rps6
1367574_at	Vim
1367575_at	Eno1
1367577_at	Hspb1
1367578_at	Prdx2
1367579_a_at	Tuba1c
1367581_a_at	Spp1
1367582_at	Rpl29
1367583_at	Tpt1
1367584_at	Anxa2
1367585_a_at	Atp1a1
1367586_at	Ldha
1367587_at	Prl3d4
1367588_a_at	Hk3
1367590_at	Ran
1367591_at	Prdx3
1367592_at	Tnnt2
1367593_at	Sepw1
1367594_at	Bgn
1367595_s_at	B2m
1367596_at	Rps26
1367597_at	Rps8
1367598_at	Ttr
1367599_at	Atp5g1
1367600_at	Des
1367601_at	Cited2
1367602_at	Cited2
1367604_at	Crip2
1367605_at	Pfn1
1367606_at	Rps3a
1367607_at	Cox4i1
1367608_at	Cryba4
1367609_at	Mif
1367610_at	Rpl19
1367613_at	Prdx1
1367614_at	Anxa1
1367615_at	Svs5
1367616_at	Nppb
1367617_at	Aldoa
1367618_a_at	Gnb2l1
1367621_at	Dapk3
1367624_at	Atf4
1367625_at	Rpl10
1367626_at	Ckm
1367627_at	Gatm
1367628_at	Lgals1
1367629_at	Cox7a2
1367630_at	Rps11
1367631_at	Ctgf
1367634_at	Rpl31
1367635_at	P4hb
1367636_at	Igf2r
1367638_at	Mlycd
1367640_at	Rps12
1367641_at	Sod1
1367642_at	Suclg1
1367645_at	Rps17
1367647_at	Serpina1
1367648_at	Lrp10
1367649_at	Palm
1367650_at	Tinagl1
1367651_at	Ctsd
1367652_at	Igfbp3
1367653_a_at	Mdh1
1367654_at	Fat1
1367655_at	Tmsb10
1367657_at	Btg1
1367658_at	Shank3
1367659_s_at	Dci
1367661_at	S100a6
1367662_at	Hsd17b10
1367663_at	Psme1
1367664_at	Ankrd1
1367665_at	Ankrd1
1367666_at	Hnrph1
1367667_at	Fdps
1367668_a_at	Scd2
1367670_at	Fh1
1367671_at	Pcna
1367674_at	Pitpnb
1367675_at	Cib1
1367676_at	Hmgb2
1367677_at	Prdx5
1367679_at	Cd74
1367680_at	Acox1
1367681_at	Cd151
1367682_at	Mdk
1367684_at	Crybb2
1367686_at	Serp1
1367687_a_at	AW534339
1367688_at	Scamp4
1367691_at	Prkcdbp
1367692_at	Sbp
1367693_at	Ywhah
1367694_at	Hadhb
1367695_at	Qdpr
1367697_at	Mapk14
1367698_a_at	2010-09-09
1367699_at	Sh3gl1
1367700_at	Fmod
1367701_at	Ramp2
1367703_at	Crygd
1367705_at	Glrx1
1367706_at	Vdac1
1367707_at	Fasn
1367708_a_at	Fasn
1367709_at	Cd63
1367710_at	Psme2
1367711_at	Psmc2
1367712_at	Timp1
1367713_at	Eif2s1
1367714_at	Eif2b2
1367715_at	Tnfrsf1a
1367717_at	Rps27
1367718_at	Chkb
1367719_at	NM_053989
1367721_at	Sdc4
1367723_a_at	Sh2b3
1367724_a_at	Atp6v0e
1367725_at	Pim3
1367726_at	Thra
1367727_at	Pscd2
1367728_at	Tsn
1367729_at	Oat
1367732_at	Gnb1
1367733_at	Ca2
1367734_at	Akr1b1
1367735_at	Acadl
1367736_at	Rraga
1367738_at	Unc119
1367739_at	Cox8b
1367741_at	Herpud1
1367742_at	Cpt1b
1367743_at	Pfkl
1367744_at	Maged2
1367745_at	Dgkz
1367746_a_at	Flot2
1367749_at	Lum
1367751_at	Dpm2
1367752_at	Bcar1
1367753_at	Sec31a
1367754_s_at	Hnrpab
1367755_at	Cdo1
1367756_at	Gfm1
1367757_at	Cox6c
1367758_at	Afp
1367759_at	H1f0
1367761_at	Ndel1
1367762_at	Sst
1367763_at	Acat1
1367764_at	Ccng1
1367766_at	Nme2
1367767_at	Hmgcl
1367768_at	Lxn
1367769_at	Polr2g
1367770_at	Degs1
1367771_at	Tsc22d3
1367772_at	Clns1a
1367773_at	Slc25a1
1367774_at	Gsta3
1367775_at	Amacr
1367776_at	Cdc2a
1367777_at	Decr1
1367779_at	Bin1
1367780_at	Pttg1
1367781_at	Pip
1367782_at	Cox6a2
1367783_at	Gabarapl2
1367784_a_at	Clu
1367785_at	Cnn1
1367786_at	Psmb8
1367787_at	Ica1
1367788_at	Phkg2
1367789_at	Slc27a1
1367790_at	Snd1
1367791_at	Ramp1
1367792_at	Psp
1367794_at	A2m
1367795_at	Ifrd1
1367796_at	Mgat1
1367797_at	Men1
1367799_at	Eef1a2
1367800_at	Plat
1367801_at	Ece1
1367802_at	Sgk1
1367803_at	Nup54
1367804_at	Apcs
1367805_at	Gls
1367808_at	Timm8b
1367809_at	Prl4a1
1367811_at	Phgdh
1367812_at	Spnb3
1367813_at	Ppp1r14a
1367814_at	Atp1b1
1367815_at	Slc5a6
1367816_at	Hopx
1367817_at	Hdgf
1367818_at	Coq3
1367819_at	Got2
1367820_at	Banf1
1367821_a_at	Cacna1a
1367822_at	Cacna1a
1367826_at	Nfe2l2
1367827_at	Ppp2cb
1367828_at	Acads
1367829_at	Echs1
1367830_a_at	Trp53
1367831_at	Trp53
1367832_at	Lypla1
1367833_at	Psmc5
1367834_at	Srm
1367837_at	Psma4
1367840_at	Hgs
1367841_a_at	Prl8a9
1367842_at	Apbb1
1367843_at	Akr7a2
1367844_at	Gnai2
1367845_at	Nefm
1367846_at	S100a4
1367847_at	Nupr1
1367848_at	Dctn1
1367851_at	Ptgds
1367852_s_at	2010-09-05
1367853_at	Slc12a2
1367854_at	Acly
1367855_at	Scarb1
1367856_at	G6pdx
1367857_at	Fads1
1367858_at	Mmp11
1367859_at	Tgfb3
1367860_a_at	Mmp14
1367861_at	Evl
1367862_at	Rrad
1367863_at	Bnip1
1367865_at	Lkap
1367866_at	Fbln5
1367867_at	Gfer
1367870_at	Glrx3
1367871_at	Cyp2e1
1367873_at	Atp6ap1
1367874_at	Rhoq
1367875_at	Gak
1367878_at	Stx5a
1367879_at	Cdk5rap3
1367880_at	Lamb2
1367881_at	Sirpa
1367882_at	Mtap1a
1367883_at	Smn1
1367884_at	Rab14
1367886_at	Pcsk7
1367887_at	Lcat
1367888_at	Pcdh21
1367889_at	Camk1
1367890_at	Casp2
1367893_a_at	Clcc1
1367894_at	Insig1
1367895_at	Hnrpk
1367896_at	Car3
1367898_at	Bnip3l
1367899_at	F2r
1367900_at	Gyg1
1367901_at	Gusb
1367902_at	Gng11
1367903_at	Hmox2
1367904_at	Resp18
1367905_at	Enpp3
1367906_at	Acp2
1367907_a_at	Cltb
1367908_at	Gcsh
1367911_at	Idh3a
1367912_at	Ltbp1
1367913_at	Cygb
1367914_at	Emp3
1367915_at	Dgat1
1367916_at	Plcd1
1367918_at	Fez1
1367919_at	Nup210
1367920_at	Edg5
1367922_at	Adam17
1367923_at	Acsbg1
1367924_at	Pacs1
1367926_at	Phb
1367928_at	Myh6
1367929_at	Cd59
1367930_at	Gap43
1367931_a_at	Ptbp1
1367932_at	Hmgcs1
1367933_at	Amd1
1367934_at	Rpl39
1367935_at	Smu1
1367936_at	NM_019206
1367940_at	Cxcr7
1367941_at	Tfam
1367943_at	Nfkbib
1367944_at	Chst10
1367945_at	Atox1
1367946_at	Pdlim1
1367947_at	Prkag1
1367948_a_at	Kdr
1367949_at	Penk1
1367950_at	Slc22a5
1367951_at	Pgam2
1367953_at	Tyro3
1367954_at	Gfra1
1367955_at	Rab4b
1367956_at	Ncdn
1367957_at	Rgs3
1367958_at	Abi1
1367960_at	Arl4a
1367962_at	Actn3
1367963_at	Gbl
1367964_at	Tnni2
1367965_at	Slc9a1
1367966_at	Dpp3
1367968_at	LOC171161
1367970_at	Pfn2
1367971_at	Ptp4a2
1367972_at	Cand1
1367973_at	Ccl2
1367974_at	Anxa3
1367975_at	Anxa3
1367977_at	Snca
1367978_at	Adcy2
1367979_s_at	BG664123
1367980_at	Rabep1
1367981_at	Rabep1
1367982_at	Alas1
1367983_at	Fen1
1367984_at	Scaf1
1367985_at	Alas2
1367986_at	Ptgfrn
1367987_at	Rnpep
1367988_at	Cyp2c23
1367989_at	Slc2a4
1367990_at	Crybb3
1367991_at	Gcs1
1367992_at	Scg5
1367993_at	Clip1
1367994_at	Dpyd
1367996_a_at	Lphn1
1367998_at	Slpi
1367999_at	Aldh2
1368001_at	NM_012905
1368002_at	Msh2
1368003_at	Aldh1a2
1368004_at	Mrpl23
1368005_at	Itpr3
1368006_at	Laptm5
1368007_at	NM_022849
1368008_at	Prom1
1368009_at	Gne
1368010_at	Ptpn6
1368011_at	Fdxr
1368012_at	Tep1
1368013_at	Ddit4l
1368015_at	Ptges
1368017_at	Lgals7
1368018_at	Mkln1
1368019_at	Frap1
1368020_at	Mvd
1368021_at	Adh1
1368022_at	Inppl1
1368023_at	Qsox1
1368024_at	Qsox1
1368025_at	Ddit4
1368026_at	Hdgfrp2
1368027_at	Tbxas1
1368028_at	Prph
1368029_at	Gnai3
1368031_at	Nolc1
1368032_at	Nolc1
1368034_at	Chgb
1368035_a_at	Ptprf
1368036_at	Ptprf
1368037_at	Cbr1
1368038_at	Synj2bp
1368040_at	Synj2bp
1368042_a_at	Hmgb1
1368043_at	Snx1
1368044_at	Scg2
1368045_at	Slc31a1
1368047_at	Slc13a3
1368048_at	Serpina3k
1368049_at	Tcp1
1368050_at	Ccnl1
1368051_at	Hsd17b12
1368052_at	Tspan8
1368053_at	Pard3
1368054_at	Lmna
1368055_a_at	Lmna
1368056_at	Tsc2
1368057_at	Abcd3
1368058_at	Safb
1368060_at	Hrsp12
1368061_at	Kcnh1
1368062_at	Ap3m1
1368063_a_at	Yt521
1368065_at	Gipc1
1368066_at	Bak1
1368067_at	Zfp148
1368069_at	Sharpin
1368070_at	Stx8
1368071_at	Mosc2
1368072_at	Btg3
1368073_at	Irf1
1368075_at	Lipa
1368076_at	Vhl
1368077_at	Fbp1
1368079_at	Pdk1
1368080_at	NM_054008
1368083_at	Ccnh
1368086_a_at	Lss
1368088_at	Cdk5
1368089_at	Pde2a
1368090_at	Prx
1368092_at	Fah
1368093_at	Myh6
1368094_at	Secisbp2
1368095_at	Ak3
1368096_at	Rab7l1
1368097_a_at	Rtn1
1368098_a_at	Snrpn
1368099_at	Clasp2
1368101_at	Calm3
1368102_at	Hsd11b2
1368103_at	Abcg1
1368104_at	Tspan2
1368105_at	Tspan2
1368106_at	Plk2
1368107_at	Prl3c1
1368108_at	Atp2a1
1368109_at	St3gal5
1368110_a_at	Slc7a8
1368111_at	Abtb2
1368112_at	Sag
1368113_at	Tff2
1368114_at	Fgf13
1368115_at	Cldn3
1368116_a_at	Rps6kb1
1368117_at	Gphn
1368118_at	Bcl10
1368119_at	Pib5pa
1368120_at	Nell1
1368122_at	Rnf103
1368123_at	Igf1r
1368124_at	Dusp5
1368125_at	Slc12a4
1368126_at	Aacs
1368127_at	Neu2
1368128_at	Pla2g2a
1368130_at	Aldh3a1
1368131_at	Capn6
1368132_at	Tob1
1368133_at	Mpdz
1368134_a_at	Il4ra
1368135_at	Ninj2
1368136_at	Tmpo
1368137_at	Mapt
1368138_at	Mapt
1368139_s_at	Alpl
1368140_at	Wnk1
1368141_at	Cnbp
1368142_at	Anxa7
1368143_at	Anxa7
1368144_at	Rgs2
1368145_at	Pcp4
1368146_at	Dusp1
1368148_at	Ngfr
1368149_at	Hif1a
1368150_at	Slc27a2
1368151_at	Matr3
1368153_a_at	Nelf
1368154_at	Gucy1a3
1368155_at	Cyp2c12
1368156_at	Camkk1
1368157_at	Stmn3
1368158_at	Scfd1
1368159_at	Abcb6
1368160_at	Igfbp1
1368161_a_at	Ahsg
1368162_at	Cst6
1368163_at	Dpp4
1368164_at	Blvra
1368165_at	Prps1
1368166_at	Arl2
1368167_at	Ctse
1368168_at	Slc34a2
1368169_at	Pick1
1368170_at	Slc6a1
1368171_at	Lox
1368172_a_at	Lox
1368173_at	Nol5
1368174_at	Egln3
1368175_at	Zhx1
1368176_at	Rara
1368177_at	Acsl3
1368178_at	Pdzk1
1368179_at	Tpte2
1368181_at	Mthfd1
1368182_at	Acsl6
1368183_at	Plcg1
1368184_at	Psmd9
1368185_at	Gnaz
1368186_a_at	Syk
1368187_at	Gpnmb
1368188_at	Hpd
1368189_at	Dhcr7
1368190_at	Ren1
1368192_at	Cxcr3
1368193_at	Slc26a4
1368194_at	Agpat4
1368195_at	Hspbap1
1368196_at	Clps
1368197_at	Oprk1
1368198_at	Oprk1
1368199_at	Nup88
1368200_at	Cx3cl1
1368201_at	Npr1
1368202_a_at	Dab2
1368204_at	Lig1
1368205_at	Cfi
1368206_at	Acot8
1368207_at	Fxyd5
1368208_at	Cml1
1368210_at	Il24
1368211_at	Rps14
1368212_at	Csnk2b
1368214_at	Smad2
1368215_at	Tpp1
1368216_at	Rab28
1368218_at	Ralbp1
1368219_at	Clcn2
1368220_at	Gtf2b
1368221_at	Nr3c1
1368222_at	Nr3c1
1368223_at	Adamts1
1368224_at	Serpina3n
1368225_at	Exoc2
1368226_at	RGD620382
1368227_at	Slc28a2
1368228_at	Zranb2
1368229_at	Sip1
1368230_a_at	RGD708545
1368231_at	Stat5a
1368232_at	Mvk
1368233_at	Gtf2f2
1368234_at	Prep
1368235_at	Clk3
1368236_at	Mep1a
1368237_at	Tnmd
1368238_at	Reg3b
1368239_at	Lrp3
1368240_a_at	Prkcb1
1368241_a_at	Flot1
1368242_at	Kcnb1
1368243_at	Amhr2
1368244_at	As3mt
1368245_at	Upb1
1368246_at	Ap3m2
1368247_at	Hspa1a
1368248_at	Cds1
1368249_at	Klf15
1368250_at	Tekt1
1368251_at	Jak3
1368252_at	Kbtbd10
1368254_a_at	Sphk1
1368255_at	Hnt
1368256_at	Serpini1
1368257_at	Psg19
1368258_at	Apln
1368259_at	Ptgs1
1368260_at	Aurkb
1368261_at	Nrxn3
1368262_at	Phlpp
1368263_a_at	Mobp
1368264_at	Pex6
1368266_at	Arg1
1368267_at	Pomt1
1368268_at	Tdg
1368269_at	Lgals4
1368271_a_at	Fabp4
1368273_at	Mapk6
1368274_at	Dbnl
1368276_at	Syp
1368277_at	Ppp3ca
1368278_at	Lgals2
1368279_at	Mllt3
1368280_at	Ctsc
1368282_at	Dpep1
1368284_at	Plvap
1368285_at	Shbg
1368286_at	Slc2a8
1368287_at	Chn1
1368288_at	AA944965
1368289_at	AA944965
1368290_at	Cyr61
1368291_at	Birc2
1368292_at	Dnm1
1368293_at	Cpz
1368294_at	Dnase1l3
1368295_at	Slco2b1
1368297_at	Gata2
1368298_at	Adcy5
1368299_at	Gpr83
1368300_at	Adora2a
1368301_at	Adora2a
1368302_at	Msx1
1368303_at	Per2
1368304_at	Fmo3
1368305_at	Casp6
1368306_at	Grin2c
1368307_at	Ggt7
1368308_at	Myc
1368309_at	Txnrd2
1368310_at	Myog
1368311_at	Mgmt
1368312_at	Oxt
1368313_a_at	Trpv1
1368314_at	Ggcx
1368315_at	Entpd6
1368316_at	Aqp8
1368318_at	Homer1
1368319_a_at	Homer1
1368320_at	Ncam1
1368321_at	Egr1
1368322_at	Sod3
1368323_at	Tfpi
1368324_at	Brca2
1368325_at	Egf
1368326_at	Eif2ak3
1368327_at	Slc12a9
1368328_at	Gys2
1368331_at	Ctbs
1368332_at	Gbp2
1368333_at	Umod
1368334_at	Grb7
1368335_at	Apoa1
1368336_at	Fdx1
1368337_at	Glycam1
1368338_at	Cd52
1368340_at	Ipmk
1368341_at	Polb
1368342_at	Ampd3
1368343_at	Kcnh2
1368344_at	Gad1
1368345_at	Mtap6
1368346_at	B3galt4
1368347_at	Col5a3
1368348_at	Slc6a4
1368349_at	Fgfbp1
1368350_at	Ptprz1
1368351_at	Scn10a
1368352_at	Stx1b
1368353_at	Gfap
1368356_a_at	Erap1
1368357_at	Kcnh4
1368358_a_at	Ptprr
1368359_a_at	Vgf
1368360_at	Plg
1368361_a_at	Ptpn2
1368362_a_at	Asgr2
1368363_at	Klf5
1368364_at	Smcp
1368365_at	Aldh3a2
1368366_at	Cml2
1368367_at	Cuzd1
1368368_a_at	Lsr
1368369_at	Pnoc
1368370_at	Adcy4
1368371_at	Kcnq1
1368372_at	Sts
1368373_at	Rgs7
1368374_a_at	Ggt1
1368375_a_at	Il15
1368376_at	Nr0b2
1368377_at	Gzmc
1368379_at	Scarb2
1368380_at	Vtn
1368381_at	NM_134401
1368382_at	S100a3
1368383_at	Npff
1368384_at	Klk6
1368385_a_at	Grb2
1368389_at	Apba3
1368390_at	Araf
1368391_at	Slc7a1
1368392_at	Slc7a1
1368393_at	C1qr1
1368394_at	Sfrp4
1368395_at	Gpc3
1368396_at	Cel
1368398_at	Cacna1g
1368399_a_at	Pgcp
1368400_at	Timm8a1
1368401_at	Gria2
1368403_at	Rbl2
1368404_at	Dbn1
1368405_at	Rala
1368406_at	Star
1368407_at	Hpse
1368408_at	Grk5
1368410_at	Mpg
1368411_a_at	Mtap2
1368412_a_at	Ptpro
1368413_at	Abp1
1368415_at	Myh3
1368416_at	Ibsp
1368417_at	Syt5
1368418_a_at	Cp
1368419_at	Cp
1368420_at	Cp
1368421_at	Ptpn5
1368422_at	Meox2
1368423_at	Retnla
1368425_at	Caskin1
1368426_at	Crot
1368427_at	Akap11
1368428_at	Xpnpep2
1368429_at	Taf9b
1368431_at	Hpn
1368432_a_at	Ros1
1368434_at	Nat1
1368435_at	Cyp8b1
1368436_at	Nudc
1368437_at	Ca4
1368438_at	Pde10a
1368439_at	Sox10
1368440_at	Slc3a1
1368441_at	Msln
1368442_at	F2
1368443_at	Necab2
1368445_at	Shank1
1368446_at	Spink1
1368447_x_at	Spink1
1368448_at	Ltbp2
1368449_at	Centa1
1368450_at	Myo5a
1368451_at	Hrh3
1368452_at	Abcc6
1368453_at	Fads2
1368454_at	Prl7d1
1368455_at	Nkg7
1368456_at	Gabrr1
1368457_at	Gabrr1
1368458_at	Cyp7a1
1368459_at	Gdf10
1368460_at	Slc2a5
1368461_at	Slc22a8
1368462_at	Itpka
1368463_at	Vegfc
1368464_at	Mgl1
1368465_at	Accn1
1368466_a_at	Odf2
1368468_at	Cyp11a1
1368469_at	Aqp5
1368470_at	Ggh
1368471_at	Guca2a
1368472_at	Celsr3
1368473_at	Gja5
1368474_at	Vcam1
1368475_at	Colq
1368476_at	Nr3c2
1368477_at	Atp2a3
1368478_at	Drd1a
1368479_at	Drd1a
1368480_at	Cdw92
1368481_at	Gipr
1368482_at	Bcl2a1
1368483_a_at	Slit1
1368484_at	Abcb9
1368485_at	Avil
1368487_at	Serpinb2
1368489_at	Fosl1
1368490_at	Cd14
1368491_at	Dnase2b
1368492_at	Ptgds2
1368493_at	Lim2
1368494_at	S100a8
1368495_at	Rln1
1368496_at	Odf1
1368498_a_at	Slc21a4
1368499_at	Sycp2
1368500_a_at	Rgs9
1368501_s_at	Mcpt9
1368502_at	Gast
1368504_at	BE105853
1368505_at	Rgs4
1368506_at	Rgs4
1368507_at	Psma3
1368508_at	Psma3
1368509_at	Bbs2
1368510_at	Gata1
1368511_at	NM_133303
1368512_a_at	AW144216
1368513_at	AW144216
1368514_at	Maob
1368515_at	Epb4.1l3
1368516_at	Ptpra
1368517_at	Ssbp3
1368518_at	Cd53
1368519_at	Serpine1
1368520_at	Apoa4
1368522_at	Timeless
1368523_at	Cadps
1368524_at	Kcnc1
1368525_at	Mrs2
1368527_at	Ptgs2
1368528_at	Cd99l2
1368529_at	Cd99l2
1368530_at	Mmp12
1368531_at	Prl8a3
1368532_at	Pnliprp1
1368533_at	Heph
1368534_at	Adra1d
1368535_at	Hrk
1368536_at	Enpp2
1368538_at	Exoc7
1368539_at	Scn9a
1368540_at	Tpbg
1368541_at	Emb
1368542_at	Zfp423
1368543_at	Nox4
1368544_a_at	Nol3
1368546_at	Hivep2
1368547_at	Clec2d
1368549_at	Hbp1
1368550_at	Foxq1
1368552_at	Grpel1
1368553_at	Acvrl1
1368554_at	Pnlip
1368555_at	Cd37
1368556_at	Vegp2
1368557_s_at	Vegp1
1368558_s_at	Aif1
1368559_at	Pcsk1
1368560_at	Kcnj5
1368561_at	Abcd2
1368562_at	Sult4a1
1368563_at	Aspa
1368564_at	Slc17a6
1368565_at	Slc1a3
1368566_a_at	Ndufv3l
1368567_at	Ndufv3l
1368569_at	Akr1b7
1368570_at	Lrat
1368571_at	Clip2
1368572_a_at	Grin1
1368575_at	Slc6a18
1368576_at	Alx1
1368577_at	Gjb6
1368578_at	Hsd3b6
1368579_at	Prl2a1
1368580_at	Sdc3
1368581_at	Sdc3
1368582_at	Slc7a3
1368583_a_at	Hrg
1368584_a_at	Cplx2
1368585_at	Cart
1368586_at	Zg16
1368587_at	Apoc1
1368588_at	Ddx52
1368589_at	Ptprj
1368590_at	Mmp16
1368591_at	Usf2
1368592_at	Il1a
1368593_at	Cd1d1
1368594_at	Pla2g2c
1368595_at	Mmp24
1368596_at	Snf1lk
1368597_at	Snf1lk
1368598_at	Sstr3
1368599_at	Slc9a2
1368600_at	Slc26a1
1368601_at	Slc6a3
1368602_at	Slc6a3
1368603_at	Add2
1368604_at	Mefv
1368605_at	Sh2b2
1368606_at	Slco1a5
1368608_at	Cyp2f4
1368609_at	Slc10a1
1368610_at	Mca32
1368611_at	Grp
1368612_at	Itgb4
1368613_at	Stag3
1368614_at	Mlxipl
1368615_a_at	Slc18a3
1368616_at	Fancc
1368617_at	Serpina5
1368618_at	Grb14
1368619_at	Ddx25
1368620_at	Spag4
1368621_at	Aqp9
1368623_at	Ceacam9
1368624_at	A
1368625_at	Prap1
1368626_at	Kcnn3
1368627_at	Rgn
1368628_at	Ton
1368629_at	Reg1
1368630_at	Fabp9
1368631_at	Dbil5
1368632_at	Foxg1
1368633_at	Crisp1
1368634_at	Kcnh3
1368635_at	Tnfrsf8
1368636_at	Cyp27b1
1368637_at	Card9
1368638_at	Npffr1
1368639_at	Kcnip2
1368640_at	Spata19
1368641_at	Wnt4
1368642_at	Cdh2
1368643_at	Spata6
1368645_at	Ptpn1
1368646_at	Mapk9
1368647_at	Grk6
1368648_at	Cox4i2
1368649_at	Dkc1
1368650_at	Klf10
1368651_at	Pklr
1368652_at	Casp9
1368654_at	Npap60
1368655_at	Srgn
1368656_at	Scg3
1368657_at	Mmp3
1368659_at	Agxt2
1368660_at	Rapgef3
1368662_at	Rnf39
1368663_at	LOC56764
1368664_at	LOC56764
1368666_a_at	Lphn3
1368667_at	P2rx3
1368668_at	Plaa
1368669_at	Ucp2
1368670_a_at	Pde4a
1368671_at	Srpx
1368672_at	Arg2
1368673_at	Ddr2
1368674_at	Pygl
1368675_at	Chn2
1368677_at	Bdnf
1368678_at	Bdnf
1368679_a_at	Lyn
1368680_a_at	Slc34a1
1368681_at	Pthlh
1368682_at	Sv2a
1368683_at	Olr1
1368684_at	Fat2
1368685_at	Cspg4
1368686_at	Ambp
1368687_at	Tesk1
1368688_at	Ntsr2
1368689_at	Gjb5
1368690_a_at	Grm4
1368691_at	Gria3
1368692_a_at	Chka
1368693_at	Fgr
1368694_at	Psgb1
1368695_at	C4bpb
1368696_at	Fxyd7
1368697_at	Fabp6
1368698_at	Atp2b2
1368699_at	Dscam
1368700_at	Plcl1
1368701_at	Atp1a3
1368702_at	Pawr
1368703_at	Pdlim5
1368704_a_at	Cspg5
1368705_at	Edg8
1368706_at	Tm4sf4
1368707_at	Itih4
1368708_a_at	Drd2
1368709_at	Fut1
1368711_at	Foxa2
1368712_at	Zfp386
1368713_at	Mmp10
1368714_at	Prl8a2
1368715_s_at	Prl8a2
1368716_at	Ppp1r14c
1368717_at	Faah
1368718_at	Aldh1a7
1368719_at	Pfkfb4
1368720_at	Tdo2
1368721_at	Ascl2
1368722_at	Lta
1368723_at	Lat
1368724_a_at	Tpm1
1368725_at	Jag1
1368726_a_at	Zfp347
1368727_at	Slc7a9
1368728_at	P2ry12
1368729_a_at	Adcyap1r1
1368730_a_at	Adcyap1r1
1368731_at	Orm1
1368732_at	Tap2
1368733_at	Sult1e1
1368734_at	Chrnd
1368735_a_at	Trpv2
1368736_at	Tsx
1368737_at	Smr2
1368738_at	NM_012539
1368739_s_at	NM_012539
1368740_at	P2rx6
1368741_at	C9
1368742_at	C5ar1
1368743_a_at	Dspp
1368744_a_at	Dspp
1368745_at	Slc10a2
1368746_a_at	Atp12a
1368747_at	NM_031074
1368748_at	Tesk2
1368749_at	Kcns1
1368750_a_at	Pde4d
1368751_at	Kcns3
1368752_at	Tacr3
1368753_at	Camkk2
1368754_at	P2ry6
1368755_at	Clec4f
1368757_at	Zp3
1368758_a_at	Galr2
1368759_at	Cacng2
1368760_at	Cxcl2
1368761_at	Ppp3r2
1368762_at	Ubd
1368763_at	Il3
1368764_at	Hist1h2ba
1368765_at	Clcnka
1368766_at	Mmp7
1368767_at	Cst8
1368768_at	Scn11a
1368769_at	Abcb11
1368770_at	Gcnt1
1368771_at	Sulf1
1368772_at	Slc4a3
1368773_at	Cenpi
1368774_a_at	Espn
1368775_at	Giot1
1368776_at	Alox5
1368777_at	Bard1
1368778_at	Slc6a6
1368779_a_at	Gucy1b2
1368780_at	Adrb3
1368781_at	Rasgrp4
1368782_at	Sstr2
1368783_at	Icos
1368784_at	A1cf
1368786_a_at	Gpcr12
1368787_at	Mutyh
1368788_at	Chad
1368789_at	Acpp
1368790_at	Serpina10
1368791_at	Oprd1
1368792_at	Psen1
1368793_at	Kcnj2
1368795_at	Nmur1
1368796_at	Kiss1r
1368797_at	Nr1i3
1368798_at	Abo
1368799_at	Birc5
1368800_at	Cd40lg
1368801_at	Cxxc4
1368802_at	Pmch
1368803_at	Insl6
1368804_at	Lif
1368805_at	Uts2
1368806_at	Sepp1
1368807_at	Rtn3
1368810_a_at	Mbp
1368811_at	Lmnb1
1368812_at	Lmnb1
1368813_at	Cebpd
1368815_at	Mpz
1368816_at	Mpz
1368817_at	NM_023986
1368818_at	NM_023986
1368819_at	Itgb1
1368822_at	Fstl1
1368823_at	Cald1
1368824_at	Cald1
1368825_at	Shox2
1368826_at	Comt
1368827_at	Gata6
1368828_at	Gata6
1368829_at	Fbn1
1368830_at	Src
1368831_at	Mark3
1368833_at	Camk2d
1368834_at	Camk2d
1368835_at	Stat1
1368836_a_at	Acan
1368837_at	Arid4b
1368839_at	Wfs1
1368840_at	Tmem176b
1368841_at	Tcf4
1368842_at	Tcf4
1368843_at	Yme1l1
1368844_at	Stch
1368845_at	Camkv
1368846_at	Camkv
1368847_at	Rab10
1368849_at	Csnk1g3
1368850_at	Csnk1g3
1368851_at	Ets1
1368852_at	Dnaja1
1368853_at	Vsnl1
1368854_at	Vsnl1
1368855_at	Ighmbp2
1368856_at	Jak2
1368857_at	Ugt8a
1368858_at	Ugt8a
1368860_at	Phlda1
1368861_a_at	Mag
1368864_at	BG666364
1368865_at	BG666364
1368866_at	Eif2c2
1368867_at	Eif2c2
1368870_at	Id2
1368871_at	Map3k1
1368872_a_at	Homer2
1368873_at	Hoxa2
1368874_a_at	Mafg
1368875_a_at	Nrxn2
1368876_a_at	Nrxn2
1368878_at	Idi1
1368879_a_at	Gnao
1368880_at	Ntn1
1368881_at	Bet1
1368883_at	Nov
1368884_at	Entpd1
1368885_at	Entpd1
1368887_at	Cdh22
1368888_a_at	Rtn4
1368889_at	Vti1a
1368891_at	Gnpat
1368892_at	Adcyap1
1368893_at	Cap2
1368894_at	Cap2
1368895_at	Nlgn2
1368896_at	Smad7
1368897_at	Smad7
1368898_at	Smad7
1368899_at	Bmpr1a
1368901_at	Thbd
1368902_at	Pak3
1368904_at	Capn10
1368905_at	Ces2
1368906_at	Pgk1
1368907_at	Scamp5
1368909_a_at	Gripap1
1368910_at	Ppm2c
1368911_at	Kcnj8
1368912_at	Trh
1368913_at	Csn2
1368914_at	Runx1
1368916_at	Asl
1368917_at	Nudt1
1368918_at	Pgf
1368919_at	Pgf
1368920_at	Slit3
1368921_a_at	Cd44
1368922_at	Ecel1
1368923_at	Ecel1
1368925_a_at	Arhgef7
1368926_at	Sema4f
1368927_at	Mbc2
1368928_at	Trim3
1368930_at	Kcnn4
1368931_at	Sh3gl3
1368932_at	Rock1
1368933_at	Adarb1
1368934_at	Cyp4b1
1368935_at	Camk2a
1368936_at	Txnl1
1368937_at	Ncoa2
1368938_at	Dll1
1368939_a_at	Ntrk3
1368940_at	P2ry2
1368942_at	Hes5
1368944_at	Dlgh1
1368945_at	AA944827
1368946_at	Arf2
1368949_at	Ebf1
1368950_a_at	Grin2d
1368951_at	Grin2d
1368952_at	Gabbr2
1368954_at	Pld2
1368955_at	Cask
1368956_at	Pcdh8
1368957_at	Gng7
1368958_at	Pacsin1
1368959_at	Pacsin1
1368961_at	Mmp23
1368962_at	Nxph3
1368964_at	Lrrn3
1368965_at	Slc16a3
1368966_at	Mybph
1368967_at	Eif2b3
1368968_at	Arrb1
1368969_at	Sost
1368970_at	Cdh23
1368971_a_at	Synj2
1368972_at	Ntrk2
1368973_at	Adar
1368974_at	Gucy1a2
1368975_at	Cd38
1368976_at	Cd38
1368977_a_at	Fxc1
1368978_at	Scrg1
1368979_at	Kalrn
1368980_at	Plce1
1368981_at	Aqp4
1368982_at	AA996685
1368983_at	Hbegf
1368985_at	AF001423
1368986_at	BF567766
1368987_at	BF567766
1368988_at	Casq2
1368990_at	Cyp1b1
1368991_at	Smpd3
1368992_a_at	Sfrs5
1368993_at	Odz2
1368995_at	Garnl1
1368996_at	Ceacam3
1368997_at	Tceb3
1368998_at	Nkx6-1
1368999_a_at	Begain
1369000_at	Ntrk1
1369001_at	Chrna3
1369003_at	Dedd
1369004_at	Rab26
1369005_at	Kcnq3
1369006_at	Hk2
1369007_at	Nr4a2
1369008_a_at	Olfm1
1369009_at	Serpinh1
1369011_at	Apoa5
1369012_at	Inhba
1369013_a_at	Mrpl17
1369014_at	Nf1
1369015_at	Nos1
1369016_at	Cdon
1369017_at	Kcnh6
1369018_at	Foxm1
1369019_at	Chrna5
1369020_at	Slc5a5
1369021_at	Hcrtr1
1369022_at	Svop
1369023_at	Mipep
1369024_at	Rabep2
1369025_at	Cd5
1369026_at	Arfip1
1369027_at	A4galt
1369028_at	Six3
1369029_at	Plscr1
1369030_at	Prss1
1369031_at	Il18bp
1369033_at	Lhcgr
1369034_at	Kcnj6
1369035_a_at	Kcnj6
1369036_at	Grik2
1369037_at	Slk
1369038_at	Itgad
1369039_at	Pi4kb
1369040_at	Cdc42bpa
1369041_at	Nlgn1
1369042_at	Pigm
1369043_at	Kcna4
1369044_a_at	Pde4b
1369045_at	Rgs14
1369046_at	Syt6
1369047_at	Sult1d1
1369048_at	Gabrd
1369049_at	Rere
1369050_at	Pik3c2g
1369051_at	Insr
1369052_at	Zfp111
1369053_at	Syt2
1369054_at	Rph3a
1369055_at	Lpar3
1369056_at	Rpe65
1369057_at	Stxbp2
1369058_at	Syt3
1369060_a_at	Hdac3
1369062_at	Madcam1
1369064_a_at	Scn8a
1369066_at	Madd
1369067_at	Nr4a3
1369068_at	Cul5
1369071_at	Edg1
1369072_at	Adh7
1369073_at	Nr1h4
1369074_at	Slc38a4
1369075_a_at	Gmeb2
1369076_at	Tmem33
1369078_at	Mapk1
1369079_at	Nxph1
1369080_at	Prph2
1369082_at	Dffa
1369083_at	Cirbp
1369084_a_at	Bok
1369086_a_at	Cacna1d
1369087_at	Flt1
1369089_at	Prkcc
1369090_at	Prkg2
1369091_at	Chrnb1
1369092_at	Sec22a
1369093_at	Reln
1369094_a_at	Ptprd
1369095_at	Ppp1r9a
1369096_at	Epha7
1369097_s_at	Gucy1b3
1369098_at	Vldlr
1369101_at	Rxra
1369102_at	Mapk10
1369103_at	Fyn
1369104_at	Prkaa1
1369105_a_at	Pkib
1369106_at	Tcea2
1369107_at	Sftpa1
1369108_at	Trp63
1369109_at	Oprm1
1369110_x_at	RT1-Aw2
1369111_at	Fabp1
1369112_at	Chrm3
1369113_at	Grem1
1369114_at	Vcsa1
1369115_at	Adrb2
1369116_a_at	Calca
1369117_at	Calca
1369118_a_at	Gnrhr
1369119_a_at	Htr7
1369120_a_at	Lhb
1369121_at	Gdf9
1369122_at	Bax
1369123_a_at	Atp7b
1369124_at	Htr2a
1369125_at	Htr2a
1369126_at	Ptgfr
1369127_a_at	Ptgfr
1369128_at	Grik5
1369129_at	Rasgrp1
1369130_at	Rasgrp1
1369131_at	Slc18a2
1369132_at	Slc18a2
1369134_x_at	Kcnc3
1369135_at	Syt11
1369136_at	Cyp2a3a
1369137_at	Chrne
1369138_a_at	Park2
1369139_at	Pdc
1369140_at	Rcvrn
1369141_at	Prl3d1
1369142_at	Bglap
1369143_at	Chrnb3
1369144_a_at	Kcnd3
1369145_a_at	Kcnd3
1369146_a_at	Ahr
1369147_at	Ahr
1369149_at	Limk1
1369150_at	Pdk4
1369151_at	Dlk1
1369153_at	Nphs1
1369154_at	Nphs1
1369155_at	Cntn4
1369156_at	Frk
1369157_at	Pde3b
1369158_at	Casr
1369159_at	Ar
1369160_a_at	Slc4a7
1369161_at	Abcb4
1369162_at	Gucy2c
1369163_at	Grik4
1369164_a_at	Trpc4
1369165_at	NM_021771
1369166_at	Mmp9
1369167_at	Gfra2
1369168_a_at	Clock
1369169_at	Slc23a1
1369170_at	Khsrp
1369171_at	Mst1
1369172_at	Pde1a
1369173_at	C3ar1
1369175_a_at	Ambn
1369176_at	Slc36a1
1369178_a_at	P2rx1
1369179_a_at	Pparg
1369180_at	Bcl2l1
1369181_at	Cybb
1369182_at	F3
1369183_at	Mapk13
1369184_at	Cldn16
1369185_a_at	Syt7
1369186_at	Casp1
1369187_a_at	Ptger3
1369188_at	Fbxo32
1369189_at	Ppyr1
1369190_at	Cd2
1369191_at	Il6
1369192_at	Cdkn1b
1369193_at	Cdkn2b
1369194_a_at	Cdkn2a
1369195_at	Fabp2
1369196_at	Ppy
1369197_at	Apaf1
1369198_at	Apaf1
1369199_at	Tacr1
1369200_at	Nt5e
1369202_at	Mx2
1369203_at	Wif1
1369204_at	Hck
1369205_at	Neurog1
1369206_at	Cpb2
1369207_at	Il7
1369208_at	Il7
1369209_at	P34
1369210_at	Scn1a
1369211_at	Cacna1i
1369212_s_at	Epb4.1l1
1369213_at	L1cam
1369214_a_at	Ciita
1369215_a_at	Cpd
1369216_a_at	Flt4
1369217_at	Nr4a3
1369219_at	Tgfbr3
1369221_at	Ppp2r2a
1369222_at	Kcnt1
1369223_at	Gucy2d
1369224_at	Cdh17
1369225_at	Kng2
1369226_at	Kng2
1369227_at	Chm
1369228_at	Lifr
1369229_at	Pde5a
1369230_at	Gabrr2
1369231_at	Gabrr2
1369232_at	Kcnk10
1369233_at	Kcnk10
1369235_at	Unc5b
1369236_at	Prdm4
1369237_at	Slc6a7
1369238_at	Inhbe
1369239_at	Clcn5
1369240_a_at	Avpr1b
1369241_at	Avpr1b
1369242_at	Pax6
1369243_at	Nr2c2
1369244_at	Arnt
1369245_at	Chrm2
1369246_a_at	Npy5r
1369247_at	Sp1
1369248_a_at	AF304333
1369250_at	Slc28a1
1369251_a_at	Syn1
1369252_a_at	Chrna4
1369253_at	Kremen1
1369254_a_at	Ptger1
1369255_at	Il1r1
1369256_at	Bace1
1369257_at	Grk1
1369258_at	Fut9
1369259_at	Dio1
1369260_a_at	Mpp4
1369261_at	Kcnj13
1369262_at	Casp8
1369263_at	Wnt5a
1369264_at	Cyp21a1
1369265_at	Senp2
1369266_at	Il13ra2
1369267_at	Gabrg3
1369268_at	Atf3
1369269_at	Galnt1
1369270_at	Nr1i2
1369271_at	Prkab2
1369272_at	Adora3
1369273_a_at	Npr3
1369274_a_at	Cdkl3
1369275_s_at	Cyp2a1
1369276_at	Smad5
1369277_at	Mecp2
1369279_at	Dhrs9
1369280_at	Kcnk9
1369281_at	Tnfsf11
1369282_at	Tnfsf11
1369283_at	Tub
1369284_at	Barhl2
1369285_at	Pggt1b
1369287_at	Syt9
1369288_at	Pitx1
1369290_at	Ccr5
1369293_at	Rtn4r
1369294_at	Bst1
1369295_at	Pgc
1369296_at	Sult1c1
1369297_at	Ppp2r2c
1369298_at	Aqp6
1369299_at	Ptafr
1369300_at	Ncr1
1369301_at	Agtrl1
1369302_at	Gper
1369303_at	Crh
1369304_at	Pts
1369305_at	Rab3il1
1369306_at	Klrd1
1369307_at	NM_133403
1369309_a_at	Tac1
1369310_at	Basp1
1369311_at	Scn2b
1369314_at	Fgf5
1369315_at	Il12a
1369316_s_at	Snap29
1369317_at	Lcn5
1369318_at	Fhit
1369320_at	Mia1
1369321_s_at	Cyct
1369322_at	Kcne2
1369324_at	Sval2
1369325_at	Lyst
1369326_at	Akap6
1369328_at	Acacb
1369329_at	Notch3
1369330_at	Unc13a
1369331_a_at	Unc13b
1369332_a_at	Rims1
1369333_a_at	Rims2
1369334_at	Kcnma1
1369335_at	Spef2
1369336_at	Hr
1369337_at	Adcy10
1369338_at	Robo1
1369339_at	Dcc
1369340_at	Snip
1369341_a_at	Magi2
1369342_at	Atp7a
1369343_at	Grip1
1369345_at	Inpp4b
1369346_at	NM_022632
1369347_s_at	Prom2
1369348_at	Trpm8
1369349_a_at	Pde11a
1369350_at	Kcnq2
1369351_at	Cntn3
1369353_at	Erbb4
1369354_at	Csf1
1369355_at	Grm5
1369356_at	Gucy2f
1369357_at	Phka1
1369358_a_at	Hap1
1369359_at	Il9r
1369360_at	Gucy2e
1369361_at	Kl
1369362_at	Tsc1
1369363_at	Sp4
1369364_at	Atp1a4
1369365_at	Pde3a
1369366_at	Cntn5
1369367_at	NM_022638
1369368_at	Trpc5
1369369_at	Kcnb2
1369370_s_at	Trpv4
1369371_a_at	Gabbr1
1369372_at	Gabbr1
1369373_at	Fgfr3
1369374_at	Selp
1369375_a_at	Capn3
1369376_a_at	Lnpep
1369377_at	Hcrtr2
1369378_at	Slc23a2
1369379_at	Epha3
1369380_at	Kif2c
1369381_a_at	Slc15a1
1369383_a_at	Gabre
1369384_at	Gria4
1369385_at	Afap1
1369386_at	Slc26a2
1369387_at	Vav1
1369388_at	Musk
1369389_at	Znf483
1369390_a_at	Dpp6
1369391_at	Grm8
1369392_at	Akap4
1369393_at	Map3k8
1369394_at	Unc5a
1369395_at	Tpc1808
1369396_at	Mgat5
1369397_at	Tas1r3
1369398_at	Naaladl1
1369399_at	Ms4a2
1369400_a_at	Pfkfb2
1369401_at	Slco1a6
1369403_at	Adrbk2
1369404_a_at	Nrxn1
1369405_a_at	Chrnb4
1369406_at	Asah2
1369407_at	Tnfrsf11b
1369408_at	Dbc1
1369410_at	Gosr1
1369411_at	Gfi1
1369412_a_at	Slc19a1
1369413_at	Uncx
1369414_at	Stxbp3
1369415_at	Bhlhb2
1369416_at	Hcn3
1369417_a_at	Opcml
1369418_at	Kcnj9
1369419_at	Efha1
1369420_at	Neu3
1369422_at	Fap
1369423_at	Syn3
1369424_at	Cyp2a2
1369425_at	Cdh13
1369426_at	NM_022933
1369427_at	Mpeg1
1369428_a_at	Htr3a
1369429_at	Pdha2
1369430_at	Bcmo1
1369431_at	Galnt7
1369432_at	Chrnb2
1369433_at	Cep78
1369434_at	Dnttip1
1369435_at	Ttpa
1369436_at	Chrna10
1369437_at	Slco4a1
1369438_at	N5
1369439_at	Agtr1b
1369440_at	Abcg8
1369441_at	Capn5
1369442_at	NM_022621
1369443_at	Angptl2
1369444_at	NM_017085
1369445_at	Mre11a
1369446_at	Cry2
1369447_at	Slc28a3
1369448_at	B3gat1
1369449_at	Plin
1369450_at	Ust5r
1369453_at	Epn1
1369455_at	Abcg5
1369456_at	Htr2b
1369457_a_at	Sytl4
1369458_at	Gab2
1369459_at	Pip4k2b
1369460_at	Slc7a2
1369461_at	Pth2r
1369462_at	Gad2
1369463_at	Htr5a
1369464_at	NM_053509
1369465_at	Hsd3b
1369466_at	Chrna9
1369467_a_at	Pfkfb1
1369468_at	Fzd4
1369469_s_at	Spdya
1369470_at	Akap14
1369471_at	Fnbp1
1369472_a_at	Atf2
1369473_at	Pgm1
1369474_a_at	P2rx2
1369475_x_at	P2rx2
1369477_at	Pnma1
1369478_at	Nr0b1
1369479_at	Doc2b
1369480_at	Slc16a8
1369482_a_at	Syn2
1369483_at	Cd4
1369484_at	Wisp2
1369486_at	Asz1
1369487_a_at	Kcnj4
1369488_at	Fut4
1369489_at	Aif1
1369490_at	Glp2r
1369491_at	Dao1
1369492_at	Aadac
1369493_at	Prlr
1369494_a_at	Ghrhr
1369495_at	Crhr2
1369497_at	LOC24906
1369498_at	Mc5r
1369499_at	Tyms
1369500_at	Kcnk1
1369502_a_at	Amy2
1369503_at	Amy2
1369504_at	Tgfbr1
1369505_at	Cds2
1369506_at	Gcm1
1369507_at	V1rb5
1369509_a_at	A1bg
1369510_at	Gapdhs
1369511_at	Ednra
1369512_at	Chst3
1369513_at	Ccl28
1369514_at	NM_022212
1369515_s_at	NM_022212
1369516_at	Pdx1
1369517_at	Pscd1
1369518_at	Pik3r3
1369519_at	Edn1
1369520_a_at	Bcat1
1369521_at	RGD69425
1369522_a_at	Cd244
1369523_at	Ccbp2
1369524_at	Zic1
1369525_at	Gata3
1369527_at	Cx3cr1
1369529_at	Csf3
1369530_at	Isl2
1369531_at	Sult1c2
1369532_at	Prokr2
1369533_a_at	Htr4
1369534_at	Il11
1369535_at	Gpr175
1369536_at	Edn2
1369537_at	Mchr1
1369538_at	Cdk5r1
1369539_at	St3gal3
1369540_at	Necab1
1369541_at	Tmod2
1369542_at	Prokr1
1369543_s_at	Dnajc21
1369544_a_at	Hoxa1
1369545_at	Egr3
1369546_at	Bbox1
1369547_at	Serpinb7
1369548_at	Gtf2a1
1369549_at	Klrk1
1369550_at	Mstn
1369551_at	Gpr173
1369552_at	Samsn1
1369553_at	Hsd17b3
1369555_at	Ccr4
1369556_at	Ltb4r2
1369557_at	Casp7
1369558_at	Inhbc
1369559_a_at	Cd47
1369561_at	Cysltr1
1369562_at	Hpcal1
1369563_at	Vax1
1369564_at	Rem2
1369565_at	Il12b
1369566_at	Tas2r119
1369567_at	Taar1
1369569_at	Olr226
1369570_at	Sult2a1
1369572_at	Mcpt1
1369573_at	Mcpt4
1369574_at	Tas2r13
1369575_at	Tas2r114
1369576_at	Tas2r105
1369577_at	Socs2
1369578_at	Tas2r121
1369579_at	Stc2
1369580_at	Tas2r118
1369581_at	Pemt
1369582_at	Vax2
1369583_at	Jundm2
1369584_at	Socs3
1369585_at	Tore
1369586_at	Mcpt8
1369587_at	Ereg
1369588_a_at	Atpif1
1369589_x_at	Amelx
1369591_at	Csn3
1369592_at	Wbp2
1369593_at	Utp11l
1369594_at	Efna5
1369595_at	Fgf23
1369598_at	Gdnf
1369599_at	Galp
1369600_at	Fgf11
1369601_at	NM_021683
1369602_at	Fgf17
1369603_at	Kcnip1
1369604_at	Fgf10
1369605_at	Hes2
1369606_at	Fgf20
1369607_at	Fgf6
1369608_at	Fgf16
1369609_at	Cldn11
1369610_at	Lin7c
1369611_at	Bcl2l2
1369612_at	LOC60591
1369613_at	NM_022682
1369614_at	Rap2b
1369615_at	Rap2a
1369616_at	Fgf22
1369617_at	Ube2n
1369618_at	Il13
1369619_at	Ucn2
1369620_at	Hint1
1369621_s_at	Fkbp1a
1369622_at	Prok2
1369623_at	Morp1
1369624_at	Prlh
1369626_at	Ide
1369627_at	BG672437
1369628_at	BG672437
1369630_at	Adk
1369631_at	Myo1c
1369632_a_at	Abcc8
1369633_at	Cxcl12
1369634_at	Slc4a1
1369636_at	Sord
1369637_at	Kif3c
1369638_at	Eef2k
1369639_at	Gja1
1369640_at	Gja1
1369641_at	BM392366
1369645_at	Oprl1
1369646_at	Oprl1
1369648_at	Calcrl
1369649_at	Cacna2d1
1369651_at	Thy1
1369652_at	Thy1
1369654_at	Prkaa2
1369655_at	Pik3c3
1369656_at	Pcyt1a
1369657_at	Cpa1
1369658_at	Cebpa
1369659_at	Cga
1369661_at	Dnm2
1369662_at	Scn2a1
1369663_at	Ephx2
1369665_a_at	Il18
1369666_at	Gpd2
1369668_x_at	Vps52
1369669_at	Nln
1369670_at	Cd200
1369671_at	Otc
1369672_at	Alox5ap
1369673_at	P2rx5
1369674_at	P2rx5
1369676_at	Itpr2
1369677_at	Cnr1
1369678_a_at	Nfia
1369679_a_at	Nfia
1369680_at	Slc2a13
1369681_at	Isl1
1369682_at	Hnf1b
1369683_at	Bid
1369684_at	Tcfe2a
1369685_at	Twist2
1369686_at	Dclk1
1369687_at	Kcnab3
1369688_s_at	Ptk2b
1369690_at	Nsf
1369691_at	Scn3a
1369692_at	Tnr
1369693_a_at	Slc1a2
1369694_at	Slc1a2
1369695_at	Wt1
1369696_at	RragB
1369697_at	Il8rb
1369698_at	Abcc3
1369699_at	Glp1r
1369701_at	Lipc
1369702_at	Ensa
1369704_at	AI169634
1369706_at	Cacng1
1369707_at	Myo9a
1369708_a_at	Creb1
1369709_at	Atxn1
1369710_a_at	Snap91
1369711_at	Agtr2
1369712_at	Stk3
1369713_at	Cckbr
1369715_at	Slc6a11
1369716_s_at	Lgals5
1369717_at	Nmu
1369719_at	Phex
1369721_at	Strn
1369722_a_at	Xylt2
1369724_at	F13a1
1369725_at	Centa2
1369726_at	Tapbp
1369727_at	Apoa2
1369728_at	Hist1h4b
1369730_a_at	Gfra4
1369731_at	Cnksr2
1369732_a_at	St3gal2
1369735_at	Gas6
1369737_at	Crem
1369738_s_at	Crem
1369739_at	Lepr
1369740_at	Kcnj3
1369741_at	Kcnj3
1369742_at	Kcnj3
1369743_a_at	P2rx4
1369744_at	Tg
1369745_at	Grin2b
1369746_a_at	Slco1b2
1369747_at	Nat2
1369748_at	NM_133612
1369749_a_at	Svs2
1369750_at	Tshb
1369751_at	Trhr
1369752_a_at	Camk4
1369753_at	Camk4
1369754_a_at	Cast
1369755_at	B3gat2
[truncated: 12,036 more rows]

## Sheet: Gene Trail Parameters
Parameters of analyses:
Chosen organism: Rattus norvegicus
Chosen identifier type: geo_GPL341
Chosen significance level: 0.05
Chosen p-value adjustment for multiple testing (only for pathways, GO, Transfac): fdr
Chosen minimum number of genes (in GO-category, pathways, being transcribed by the same transcription factor): 2
Chosen number of bins for chromosomes: 200
Chosen standard deviation (as multiple of chromosome bin size): 2.5
Statistical method used: Hypergeometric Distribution test
Reference set: referenceSet.txt
Number of uploaded IDs in Set: 15922
Number of known IDs: 10400
Number of known IDs with sequence: 10267

[truncated: 8 more sheets: enrichment_results_black, enrichment_results_blue, enrichment_results_brown, enrichment_results_green, enrichment_results_orange, enrichment_results_purple, enrichment_results_red, enrichment_results_yellow]
